# Supplementary material for: (Z)-3-(9-Anthr­yl)-1-(4-methoxy­phen­yl)prop-2-en-1-one
Source: Acta Crystallogr Sect E Struct Rep Online. 2009 Oct 10;65(Pt 11):o2673–4. doi: 10.1107/S1600536809038665 (PMC2971453; doi:10.1107/S1600536809038665)
Supplement: Supplementary file 1 [file e-65-o2673-sup1.cif]

##############################################################################
###                                                                        ###
###        Electronic paper (Acta Crystallographica Section E)             ###
###                                                                        ###
##############################################################################
#                                                                            #
# This CIF contains the data in a paper accepted for publication in Acta     #
# Crystallographica Section E. It conforms to the requirements of Notes      #
# for Authors for Section E, and has been peer reviewed under the auspices   #
# of the IUCr Commission on Journals.                                        #
#                                                                            #
# Full details of the Crystallographic Information File format               #
# are given in the paper "The Crystallographic Information File (CIF):       #
# a New Standard Archive File for Crystallography" by S. R. Hall, F. H.      #
# Allen and I. D. Brown [Acta Cryst. (1991), A47, 655-685].                  #
#                                                                            #
# The current version of the core CIF dictionary is obtainable from          #
# ftp://ftp.iucr.org/pub/cif_core.dic. The current version number is 2.4.    #
#                                                                            #
# Software is freely available for graphical display of the structure(s) in  #
# this CIF.  For information consult the CIF home page http://www.iucr.org/  #
# cif/home.html                                                              #
#                                                                            #
# This file may be used for bona fide research purposes within the           #
# scientific community so long as proper attribution is given to the journal # 
# article from which it was obtained.                                        #
#                                                                            #
##############################################################################
                                             
data_global
_audit_creation_method     'form.cif (version 2.0)'
_journal_data_validation_number     ?
_journal_date_recd_electronic     2009-09-19
_journal_date_accepted     2009-09-24
_journal_name_full     'Acta Crystallographica, Section E'
_journal_year     2009
_journal_volume     65
_journal_issue     11
_journal_page_first     o2673
_journal_page_last     o2674
_journal_paper_category     QO
_journal_coeditor_code     SJ2659
_publ_contact_author_name     'Assoc.Prof. Dr. Suchada Chantrapromma'
_publ_contact_author_address
;
      Department of Chemistry
      Faculty of Science
      Prince of Songkla University
      Hat-Yai, Songkhla 90112
      THAILAND
;
_publ_contact_author_email     'suchada.c@psu.ac.th'
_publ_contact_author_fax     '66 74 212918'
_publ_contact_author_phone     '66 74 288447'
_publ_section_title
;
(<i>Z</i>)-3-(9-Anthryl)-1-(4-methoxyphenyl)prop-2-en-1-one
;
_publ_section_title_footnote
;
This paper is dedicated to the late His Royal Highness Prince Mahidol of Songkla
for his contributions to the development of medical education in Thailand on
the occasion of Mahidol Day which falls on the 24th September.
;
loop_
    _publ_author_name
    _publ_author_footnote
    _publ_author_address
    'Suchada Chantrapromma'
;
      Thomson Reuters ResearcherID: A-5085-2009.
;
;     Crystal Materials Research Unit
      Department of Chemistry
      Faculty of Science
      Prince of Songkla University
      Hat-Yai, Songkhla 90112
      Thailand
;
    'Jirapa Horkaew' ?
;     Crystal Materials Research Unit
      Department of Chemistry
      Faculty of Science
      Prince of Songkla University
      Hat-Yai, Songkhla 90112
      Thailand
;
    'Thitipone Suwunwong' ?
;     Crystal Materials Research Unit
      Department of Chemistry
      Faculty of Science
      Prince of Songkla University
      Hat-Yai, Songkhla 90112
      Thailand
;
    'Hoong-Kun Fun'
;
      Additional correspondence author, e-mail: hkfun@usm.my.
      Thomson Reuters ResearcherID: A-3561-2009.
;
;     X-ray Crystallography Unit
      School of Physics
      Universiti Sains Malaysia
      11800 USM, Penang
      Malaysia
;
data_I
_audit_creation_method     SHELXL-97
_chemical_name_systematic
;
(<i>Z</i>)-3-(9-Anthryl)-1-(4-methoxyphenyl)prop-2-en-1-one
;
_chemical_name_common
;
;
_chemical_formula_moiety     'C24 H18 O2'
_chemical_formula_sum     'C24 H18 O2'
_chemical_formula_iupac     'C24 H18 O2'
_chemical_formula_weight     338.38
_chemical_melting_point     ?
_chemical_melting_point_gt     440
_chemical_melting_point_lt     441
_symmetry_cell_setting     Monoclinic
_symmetry_space_group_name_H-M     'C c'
_symmetry_space_group_name_Hall     'C -2yc'
loop_
    _symmetry_equiv_pos_as_xyz
    'x, y, z'
    'x, -y, z+1/2'
    'x+1/2, y+1/2, z'
    'x+1/2, -y+1/2, z+1/2'
_cell_length_a     5.5018(2)
_cell_length_b     19.9215(8)
_cell_length_c     16.0500(7)
_cell_angle_alpha     90.00
_cell_angle_beta     95.072(2)
_cell_angle_gamma     90.00
_cell_volume     1752.26(12)
_cell_formula_units_Z     4
_cell_measurement_reflns_used     1721
_cell_measurement_theta_min     2.04
_cell_measurement_theta_max     26.00
_cell_measurement_temperature     293(2)
_exptl_crystal_description     Plate
_exptl_crystal_colour     Yellow
_exptl_crystal_size_max     0.54
_exptl_crystal_size_mid     0.27
_exptl_crystal_size_min     0.09
_exptl_crystal_density_diffrn     1.283
_exptl_crystal_density_meas     ?
_exptl_crystal_density_method     'not measured'
_exptl_crystal_F_000     712
_exptl_absorpt_coefficient_mu     0.080
_exptl_absorpt_correction_type     multi-scan
_exptl_absorpt_process_details     '(SADABS; Bruker, 2005)'
_exptl_absorpt_correction_T_min     0.9577
_exptl_absorpt_correction_T_max     0.9930
_exptl_special_details
;
;
_diffrn_ambient_temperature     293(2)
_diffrn_radiation_type     MoK\a
_diffrn_radiation_wavelength     0.71073
_diffrn_radiation_source     'fine-focus sealed tube'
_diffrn_radiation_monochromator     graphite
_diffrn_measurement_device_type
;
Bruker SMART APEXII CCD area-detector
;
_diffrn_measurement_method     \w
_diffrn_detector_area_resol_mean     8.33
_diffrn_reflns_number     7966
_diffrn_reflns_av_R_equivalents     0.0231
_diffrn_reflns_av_sigmaI/netI     0.0207
_diffrn_reflns_theta_min     2.04
_diffrn_reflns_theta_max     26.00
_diffrn_reflns_theta_full     26.00
_diffrn_measured_fraction_theta_max     0.994
_diffrn_measured_fraction_theta_full     0.994
_diffrn_reflns_limit_h_min     -6
_diffrn_reflns_limit_h_max     6
_diffrn_reflns_limit_k_min     -24
_diffrn_reflns_limit_k_max     23
_diffrn_reflns_limit_l_min     -19
_diffrn_reflns_limit_l_max     19
_diffrn_standards_number     0
_diffrn_standards_interval_count     ?
_diffrn_standards_interval_time     ?
_diffrn_standards_decay_%     ?
_refine_special_details
;
Refinement of <i>F</i>^2^ against ALL reflections. The weighted <i>R</i>-factor
<i>wR</i> and goodness of fit <i>S</i> are based on <i>F</i>^2^, conventional
<i>R</i>-factors <i>R</i> are based on <i>F</i>, with <i>F</i> set to zero for
negative <i>F</i>^2^. The threshold expression of <i>F</i>^2^ >
\s(<i>F</i>^2^) is used only for calculating <i>R</i>-factors(gt) <i>etc</i>.
and is not relevant to the choice of reflections for refinement.
<i>R</i>-factors based on <i>F</i>^2^ are statistically about twice as large
as those based on <i>F</i>, and <i>R</i>- factors based on ALL data will be
even larger.
;
_reflns_number_total     1721
_reflns_number_gt     1545
_reflns_threshold_expression     I>2\s(I)
_refine_ls_structure_factor_coef     Fsqd
_refine_ls_matrix_type     full
_refine_ls_R_factor_all     0.0431
_refine_ls_R_factor_gt     0.0367
_refine_ls_wR_factor_gt     0.0836
_refine_ls_wR_factor_ref     0.0872
_refine_ls_goodness_of_fit_ref     1.070
_refine_ls_restrained_S_all     1.070
_refine_ls_number_reflns     1721
_refine_ls_number_parameters     236
_refine_ls_number_restraints     2
_refine_ls_hydrogen_treatment     constr
_refine_ls_weighting_scheme     calc
_refine_ls_weighting_details
         'calc w=1/[\s^2^(Fo^2^)+(0.0414P)^2^+0.4575P] where P=(Fo^2^+2Fc^2^)/3'
_atom_sites_solution_hydrogens     geom
_atom_sites_solution_primary     direct
_atom_sites_solution_secondary     difmap
_refine_ls_shift/su_max     0.001
_refine_ls_shift/su_max_lt     0.001
_refine_ls_shift/su_mean     0.000
_refine_diff_density_max     0.139
_refine_diff_density_min     -0.144
_refine_ls_extinction_method     none
_refine_ls_extinction_coef     ?
loop_
    _atom_type_symbol
    _atom_type_description
    _atom_type_scat_dispersion_real
    _atom_type_scat_dispersion_imag
    _atom_type_scat_source
    'C' 'C' 0.0033 0.0000
                         'International Tables Vol C Tables 4.2.6.8 and 6.1.1.4'
    'H' 'H' 0.0000 0.0000
                         'International Tables Vol C Tables 4.2.6.8 and 6.1.1.4'
    'O' 'O' 0.0106 0.0000
                         'International Tables Vol C Tables 4.2.6.8 and 6.1.1.4'
_computing_data_collection     'APEX2 (Bruker, 2005)'
_computing_cell_refinement     'SAINT (Bruker, 2005)'
_computing_data_reduction     'SAINT (Bruker, 2005)'
_computing_structure_solution     'SHELXTL (Sheldrick, 2008)'
_computing_structure_refinement     'SHELXTL (Sheldrick, 2008)'
_computing_molecular_graphics     'SHELXTL (Sheldrick, 2008)'
_computing_publication_material
;
SHELXTL (Sheldrick, 2008) and PLATON (Spek, 2009)
;
loop_
    _atom_site_type_symbol
    _atom_site_label
    _atom_site_fract_x
    _atom_site_fract_y
    _atom_site_fract_z
    _atom_site_U_iso_or_equiv
    _atom_site_adp_type
    _atom_site_calc_flag
    _atom_site_refinement_flags
    _atom_site_occupancy
    _atom_site_disorder_assembly
    _atom_site_disorder_group
    O O1 0.7379(3) 0.26049(10) 0.44324(14) 0.0584(5) Uani d . 1 . .
    O O2 0.5958(4) -0.04663(10) 0.52663(15) 0.0663(6) Uani d . 1 . .
    C C1 0.3633(5) 0.11209(14) 0.43620(17) 0.0469(7) Uani d . 1 . .
    H H1A 0.2261 0.1294 0.4055 0.056 Uiso calc R 1 . .
    C C2 0.3691(5) 0.04454(15) 0.45676(18) 0.0514(7) Uani d . 1 . .
    H H2A 0.2382 0.0169 0.4394 0.062 Uiso calc R 1 . .
    C C3 0.5709(5) 0.01859(14) 0.50326(17) 0.0469(6) Uani d . 1 . .
    C C4 0.7641(5) 0.06087(14) 0.52870(18) 0.0498(7) Uani d . 1 . .
    H H4A 0.8992 0.0437 0.5607 0.060 Uiso calc R 1 . .
    C C5 0.7586(4) 0.12742(14) 0.50729(17) 0.0448(6) Uani d . 1 . .
    H H5A 0.8907 0.1548 0.5243 0.054 Uiso calc R 1 . .
    C C6 0.5565(4) 0.15470(13) 0.46010(15) 0.0394(6) Uani d . 1 . .
    C C7 0.5525(4) 0.22645(13) 0.43565(16) 0.0413(6) Uani d . 1 . .
    C C8 0.3147(4) 0.25664(13) 0.40406(18) 0.0454(6) Uani d . 1 . .
    H H8A 0.1795 0.2456 0.4322 0.054 Uiso calc R 1 . .
    C C9 0.2783(5) 0.29786(13) 0.33936(17) 0.0451(6) Uani d . 1 . .
    H H9A 0.1214 0.3150 0.3286 0.054 Uiso calc R 1 . .
    C C10 0.4614(4) 0.31959(13) 0.28220(16) 0.0411(6) Uani d . 1 . .
    C C11 0.5862(5) 0.27224(13) 0.23652(16) 0.0428(6) Uani d . 1 . .
    C C12 0.5348(6) 0.20192(15) 0.23660(18) 0.0527(7) Uani d . 1 . .
    H H12A 0.4126 0.1859 0.2678 0.063 Uiso calc R 1 . .
    C C13 0.6601(6) 0.15829(16) 0.1923(2) 0.0634(9) Uani d . 1 . .
    H H13A 0.6205 0.1129 0.1927 0.076 Uiso calc R 1 . .
    C C14 0.8495(7) 0.18016(18) 0.1455(2) 0.0670(9) Uani d . 1 . .
    H H14A 0.9371 0.1492 0.1167 0.080 Uiso calc R 1 . .
    C C15 0.9040(6) 0.24607(17) 0.14224(18) 0.0580(8) Uani d . 1 . .
    H H15A 1.0296 0.2601 0.1112 0.070 Uiso calc R 1 . .
    C C16 0.7721(5) 0.29480(14) 0.18577(15) 0.0460(6) Uani d . 1 . .
    C C17 0.8194(5) 0.36309(15) 0.17973(16) 0.0491(7) Uani d . 1 . .
    H H17A 0.9427 0.3773 0.1478 0.059 Uiso calc R 1 . .
    C C18 0.6874(5) 0.41081(14) 0.22015(16) 0.0463(7) Uani d . 1 . .
    C C19 0.7276(6) 0.48094(15) 0.21182(19) 0.0559(8) Uani d . 1 . .
    H H19A 0.8496 0.4957 0.1796 0.067 Uiso calc R 1 . .
    C C20 0.5933(6) 0.52656(16) 0.2495(2) 0.0622(8) Uani d . 1 . .
    H H20A 0.6211 0.5721 0.2422 0.075 Uiso calc R 1 . .
    C C21 0.4106(6) 0.50528(17) 0.2999(2) 0.0616(8) Uani d . 1 . .
    H H21A 0.3169 0.5370 0.3251 0.074 Uiso calc R 1 . .
    C C22 0.3704(5) 0.43918(16) 0.31209(18) 0.0529(7) Uani d . 1 . .
    H H22A 0.2533 0.4263 0.3473 0.063 Uiso calc R 1 . .
    C C23 0.5028(5) 0.38878(13) 0.27229(16) 0.0426(6) Uani d . 1 . .
    C C24 0.4045(7) -0.09228(16) 0.4985(3) 0.0761(10) Uani d . 1 . .
    H H24A 0.4477 -0.1368 0.5173 0.114 Uiso calc R 1 . .
    H H24B 0.3820 -0.0916 0.4385 0.114 Uiso calc R 1 . .
    H H24C 0.2557 -0.0790 0.5209 0.114 Uiso calc R 1 . .
loop_
    _atom_site_aniso_label
    _atom_site_aniso_U_11
    _atom_site_aniso_U_22
    _atom_site_aniso_U_33
    _atom_site_aniso_U_12
    _atom_site_aniso_U_13
    _atom_site_aniso_U_23
    O1 0.0426(10) 0.0571(12) 0.0750(14) -0.0105(10) 0.0021(9) 0.0098(11)
    O2 0.0777(15) 0.0442(12) 0.0741(15) -0.0021(11) -0.0085(12) 0.0055(11)
    C1 0.0362(13) 0.0538(17) 0.0499(15) -0.0038(12) -0.0007(11) 0.0081(13)
    C2 0.0466(15) 0.0532(17) 0.0532(16) -0.0111(13) -0.0017(13) 0.0015(13)
    C3 0.0513(15) 0.0464(16) 0.0435(15) 0.0022(12) 0.0071(12) 0.0015(12)
    C4 0.0450(15) 0.0519(17) 0.0514(16) 0.0072(13) -0.0026(12) 0.0011(13)
    C5 0.0340(13) 0.0535(16) 0.0471(15) -0.0037(12) 0.0041(11) -0.0032(12)
    C6 0.0337(12) 0.0493(16) 0.0365(13) -0.0027(11) 0.0101(10) 0.0015(11)
    C7 0.0372(13) 0.0498(15) 0.0387(13) -0.0049(12) 0.0132(11) 0.0020(12)
    C8 0.0357(13) 0.0479(15) 0.0543(16) -0.0020(12) 0.0133(11) 0.0064(13)
    C9 0.0363(13) 0.0449(16) 0.0542(15) 0.0019(11) 0.0042(11) 0.0035(13)
    C10 0.0381(13) 0.0470(16) 0.0377(13) -0.0006(11) -0.0003(10) 0.0045(11)
    C11 0.0459(14) 0.0439(15) 0.0376(13) 0.0007(11) -0.0018(11) 0.0044(12)
    C12 0.0589(17) 0.0486(16) 0.0505(16) -0.0023(14) 0.0040(14) 0.0033(14)
    C13 0.084(2) 0.0470(17) 0.0592(18) 0.0052(16) 0.0048(17) -0.0025(15)
    C14 0.084(2) 0.063(2) 0.0557(18) 0.0208(18) 0.0146(17) -0.0049(16)
    C15 0.0646(19) 0.068(2) 0.0430(16) 0.0071(16) 0.0165(14) 0.0037(14)
    C16 0.0495(16) 0.0547(17) 0.0335(13) 0.0020(13) 0.0015(11) 0.0041(12)
    C17 0.0483(15) 0.0615(19) 0.0384(14) -0.0058(13) 0.0083(12) 0.0093(13)
    C18 0.0499(15) 0.0505(17) 0.0370(13) -0.0056(13) -0.0043(12) 0.0073(12)
    C19 0.0635(19) 0.0537(19) 0.0496(16) -0.0158(15) 0.0000(14) 0.0084(14)
    C20 0.079(2) 0.0415(17) 0.063(2) -0.0042(16) -0.0104(17) 0.0035(15)
    C21 0.070(2) 0.0494(19) 0.0640(19) 0.0076(15) -0.0005(16) -0.0029(15)
    C22 0.0531(16) 0.0531(19) 0.0520(17) 0.0021(14) 0.0027(13) 0.0015(14)
    C23 0.0438(14) 0.0436(15) 0.0390(13) -0.0005(12) -0.0037(11) 0.0029(11)
    C24 0.093(3) 0.052(2) 0.082(2) -0.0170(18) -0.003(2) 0.0025(18)
_geom_special_details
;
All e.s.d.'s (except the e.s.d. in the dihedral angle between two l.s. planes)
are estimated using the full covariance matrix. The cell e.s.d.'s are taken
into account individually in the estimation of e.s.d.'s in distances, angles
and torsion angles; correlations between e.s.d.'s in cell parameters are only
used when they are defined by crystal symmetry. An approximate (isotropic)
treatment of cell e.s.d.'s is used for estimating e.s.d.'s involving l.s.
planes.
;
loop_
    _geom_bond_atom_site_label_1
    _geom_bond_atom_site_label_2
    _geom_bond_site_symmetry_2
    _geom_bond_distance
    _geom_bond_publ_flag
    O1 C7 . 1.222(3) ?
    O2 C3 . 1.356(3) ?
    O2 C24 . 1.433(4) ?
    C1 C2 . 1.385(4) ?
    C1 C6 . 1.387(4) ?
    C1 H1A . 0.9300 ?
    C2 C3 . 1.382(4) ?
    C2 H2A . 0.9300 ?
    C3 C4 . 1.389(4) ?
    C4 C5 . 1.369(4) ?
    C4 H4A . 0.9300 ?
    C5 C6 . 1.399(4) ?
    C5 H5A . 0.9300 ?
    C6 C7 . 1.482(4) ?
    C7 C8 . 1.488(4) ?
    C8 C9 . 1.325(4) ?
    C8 H8A . 0.9300 ?
    C9 C10 . 1.486(4) ?
    C9 H9A . 0.9300 ?
    C10 C23 . 1.408(4) ?
    C10 C11 . 1.410(4) ?
    C11 C12 . 1.429(4) ?
    C11 C16 . 1.435(4) ?
    C12 C13 . 1.350(4) ?
    C12 H12A . 0.9300 ?
    C13 C14 . 1.407(5) ?
    C13 H13A . 0.9300 ?
    C14 C15 . 1.349(5) ?
    C14 H14A . 0.9300 ?
    C15 C16 . 1.431(4) ?
    C15 H15A . 0.9300 ?
    C16 C17 . 1.390(4) ?
    C17 C18 . 1.391(4) ?
    C17 H17A . 0.9300 ?
    C18 C19 . 1.423(4) ?
    C18 C23 . 1.440(4) ?
    C19 C20 . 1.348(5) ?
    C19 H19A . 0.9300 ?
    C20 C21 . 1.411(5) ?
    C20 H20A . 0.9300 ?
    C21 C22 . 1.352(5) ?
    C21 H21A . 0.9300 ?
    C22 C23 . 1.425(4) ?
    C22 H22A . 0.9300 ?
    C24 H24A . 0.9600 ?
    C24 H24B . 0.9600 ?
    C24 H24C . 0.9600 ?
loop_
    _geom_angle_atom_site_label_1
    _geom_angle_atom_site_label_2
    _geom_angle_atom_site_label_3
    _geom_angle_site_symmetry_1
    _geom_angle_site_symmetry_3
    _geom_angle
    _geom_angle_publ_flag
    C3 O2 C24 . . 117.9(2) ?
    C2 C1 C6 . . 121.8(3) ?
    C2 C1 H1A . . 119.1 ?
    C6 C1 H1A . . 119.1 ?
    C3 C2 C1 . . 119.5(3) ?
    C3 C2 H2A . . 120.2 ?
    C1 C2 H2A . . 120.2 ?
    O2 C3 C2 . . 124.4(3) ?
    O2 C3 C4 . . 116.4(2) ?
    C2 C3 C4 . . 119.3(3) ?
    C5 C4 C3 . . 120.9(2) ?
    C5 C4 H4A . . 119.5 ?
    C3 C4 H4A . . 119.5 ?
    C4 C5 C6 . . 120.7(2) ?
    C4 C5 H5A . . 119.6 ?
    C6 C5 H5A . . 119.6 ?
    C1 C6 C5 . . 117.7(2) ?
    C1 C6 C7 . . 121.6(2) ?
    C5 C6 C7 . . 120.7(2) ?
    O1 C7 C6 . . 121.1(2) ?
    O1 C7 C8 . . 120.7(2) ?
    C6 C7 C8 . . 118.2(2) ?
    C9 C8 C7 . . 125.8(2) ?
    C9 C8 H8A . . 117.1 ?
    C7 C8 H8A . . 117.1 ?
    C8 C9 C10 . . 126.9(2) ?
    C8 C9 H9A . . 116.5 ?
    C10 C9 H9A . . 116.5 ?
    C23 C10 C11 . . 120.3(2) ?
    C23 C10 C9 . . 118.7(2) ?
    C11 C10 C9 . . 120.9(2) ?
    C10 C11 C12 . . 123.4(2) ?
    C10 C11 C16 . . 119.3(2) ?
    C12 C11 C16 . . 117.3(2) ?
    C13 C12 C11 . . 121.4(3) ?
    C13 C12 H12A . . 119.3 ?
    C11 C12 H12A . . 119.3 ?
    C12 C13 C14 . . 121.2(3) ?
    C12 C13 H13A . . 119.4 ?
    C14 C13 H13A . . 119.4 ?
    C15 C14 C13 . . 120.0(3) ?
    C15 C14 H14A . . 120.0 ?
    C13 C14 H14A . . 120.0 ?
    C14 C15 C16 . . 121.2(3) ?
    C14 C15 H15A . . 119.4 ?
    C16 C15 H15A . . 119.4 ?
    C17 C16 C15 . . 121.6(3) ?
    C17 C16 C11 . . 119.5(2) ?
    C15 C16 C11 . . 118.9(3) ?
    C16 C17 C18 . . 121.9(2) ?
    C16 C17 H17A . . 119.1 ?
    C18 C17 H17A . . 119.1 ?
    C17 C18 C19 . . 122.4(3) ?
    C17 C18 C23 . . 119.1(2) ?
    C19 C18 C23 . . 118.5(3) ?
    C20 C19 C18 . . 121.6(3) ?
    C20 C19 H19A . . 119.2 ?
    C18 C19 H19A . . 119.2 ?
    C19 C20 C21 . . 120.1(3) ?
    C19 C20 H20A . . 119.9 ?
    C21 C20 H20A . . 119.9 ?
    C22 C21 C20 . . 120.6(3) ?
    C22 C21 H21A . . 119.7 ?
    C20 C21 H21A . . 119.7 ?
    C21 C22 C23 . . 121.7(3) ?
    C21 C22 H22A . . 119.2 ?
    C23 C22 H22A . . 119.2 ?
    C10 C23 C22 . . 123.0(2) ?
    C10 C23 C18 . . 119.6(2) ?
    C22 C23 C18 . . 117.4(2) ?
    O2 C24 H24A . . 109.5 ?
    O2 C24 H24B . . 109.5 ?
    H24A C24 H24B . . 109.5 ?
    O2 C24 H24C . . 109.5 ?
    H24A C24 H24C . . 109.5 ?
    H24B C24 H24C . . 109.5 ?
loop_
    _geom_torsion_atom_site_label_1
    _geom_torsion_atom_site_label_2
    _geom_torsion_atom_site_label_3
    _geom_torsion_atom_site_label_4
    _geom_torsion_site_symmetry_1
    _geom_torsion_site_symmetry_2
    _geom_torsion_site_symmetry_3
    _geom_torsion_site_symmetry_4
    _geom_torsion
    _geom_torsion_publ_flag
    C6 C1 C2 C3 . . . . 0.8(4) ?
    C24 O2 C3 C2 . . . . 2.6(4) ?
    C24 O2 C3 C4 . . . . -177.4(3) ?
    C1 C2 C3 O2 . . . . -179.8(3) ?
    C1 C2 C3 C4 . . . . 0.1(4) ?
    O2 C3 C4 C5 . . . . 179.0(3) ?
    C2 C3 C4 C5 . . . . -1.0(4) ?
    C3 C4 C5 C6 . . . . 0.8(4) ?
    C2 C1 C6 C5 . . . . -1.0(4) ?
    C2 C1 C6 C7 . . . . 178.0(2) ?
    C4 C5 C6 C1 . . . . 0.1(4) ?
    C4 C5 C6 C7 . . . . -178.9(2) ?
    C1 C6 C7 O1 . . . . -166.3(3) ?
    C5 C6 C7 O1 . . . . 12.6(4) ?
    C1 C6 C7 C8 . . . . 15.6(4) ?
    C5 C6 C7 C8 . . . . -165.4(2) ?
    O1 C7 C8 C9 . . . . 44.5(4) ?
    C6 C7 C8 C9 . . . . -137.5(3) ?
    C7 C8 C9 C10 . . . . 3.6(5) ?
    C8 C9 C10 C23 . . . . -124.0(3) ?
    C8 C9 C10 C11 . . . . 58.1(4) ?
    C23 C10 C11 C12 . . . . -173.1(2) ?
    C9 C10 C11 C12 . . . . 4.8(4) ?
    C23 C10 C11 C16 . . . . 5.7(4) ?
    C9 C10 C11 C16 . . . . -176.3(2) ?
    C10 C11 C12 C13 . . . . -179.6(3) ?
    C16 C11 C12 C13 . . . . 1.5(4) ?
    C11 C12 C13 C14 . . . . 1.2(5) ?
    C12 C13 C14 C15 . . . . -2.0(5) ?
    C13 C14 C15 C16 . . . . 0.0(5) ?
    C14 C15 C16 C17 . . . . -177.0(3) ?
    C14 C15 C16 C11 . . . . 2.8(4) ?
    C10 C11 C16 C17 . . . . -2.6(4) ?
    C12 C11 C16 C17 . . . . 176.3(2) ?
    C10 C11 C16 C15 . . . . 177.6(2) ?
    C12 C11 C16 C15 . . . . -3.4(3) ?
    C15 C16 C17 C18 . . . . 178.3(2) ?
    C11 C16 C17 C18 . . . . -1.5(4) ?
    C16 C17 C18 C19 . . . . -177.5(3) ?
    C16 C17 C18 C23 . . . . 2.4(4) ?
    C17 C18 C19 C20 . . . . 178.0(3) ?
    C23 C18 C19 C20 . . . . -1.8(4) ?
    C18 C19 C20 C21 . . . . 1.2(5) ?
    C19 C20 C21 C22 . . . . 0.9(5) ?
    C20 C21 C22 C23 . . . . -2.5(5) ?
    C11 C10 C23 C22 . . . . 175.5(2) ?
    C9 C10 C23 C22 . . . . -2.5(4) ?
    C11 C10 C23 C18 . . . . -4.8(3) ?
    C9 C10 C23 C18 . . . . 177.2(2) ?
    C21 C22 C23 C10 . . . . -178.5(3) ?
    C21 C22 C23 C18 . . . . 1.8(4) ?
    C17 C18 C23 C10 . . . . 0.8(3) ?
    C19 C18 C23 C10 . . . . -179.3(2) ?
    C17 C18 C23 C22 . . . . -179.5(2) ?
    C19 C18 C23 C22 . . . . 0.4(3) ?
loop_
    _geom_hbond_atom_site_label_D
    _geom_hbond_atom_site_label_H
    _geom_hbond_atom_site_label_A
    _geom_hbond_site_symmetry_A
    _geom_hbond_distance_DH
    _geom_hbond_distance_HA
    _geom_hbond_distance_DA
    _geom_hbond_angle_DHA
    _geom_hbond_publ_flag
    C8 H8A O1 1_455 0.93 2.47 3.290(3) 147 y
    C24 H24A O1 3_445 0.96 2.59 3.176(4) 120 y
    C17 H17A Cg1 4_554 0.93 2.89 3.694(3) 145 y
