# Supplementary material for: (Z)-3-(9-Anthr­yl)-1-(4-methoxy­phen­yl)prop-2-en-1-one
Source: Acta Crystallogr Sect E Struct Rep Online. 2009 Oct 10;65(Pt 11):o2673–4. doi: 10.1107/S1600536809038665 (PMC2971453; doi:10.1107/S1600536809038665)
Supplement: Supplementary file 2 [file e-65-o2673-Isup2.hkl]

# 
# h,k,l, Fc-squared, Fo-squared, sigma(Fo-squared) and status flag 
# 
data_I
_shelx_title ' jh22m in Cc R.T.' 
_shelx_refln_list_code          4 
_shelx_F_calc_maximum      189.06 
_exptl_crystal_F_000       712.00 
_reflns_d_resolution_high  0.8107 
 
loop_ 
 _symmetry_equiv_pos_as_xyz 
 'x, y, z' 
 'x, -y, z+1/2' 
 'x+1/2, y+1/2, z' 
 'x+1/2, -y+1/2, z+1/2' 
 
_cell_length_a     5.5018 
_cell_length_b    19.9215 
_cell_length_c    16.0500 
_cell_angle_alpha  90.000 
_cell_angle_beta   95.072 
_cell_angle_gamma  90.000 
 
_shelx_F_squared_multiplier     1.000 
 
loop_ 
 _refln_index_h 
 _refln_index_k 
 _refln_index_l 
 _refln_F_squared_calc 
 _refln_F_squared_meas 
 _refln_F_squared_sigma 
 _refln_observed_status 
   2   0   0     1714.03     1698.64     14.02 o 
   4   0   0      850.46      844.68     12.13 o 
   6   0   0      172.03      160.26     11.91 o 
   1   1   0      421.74      415.88      4.02 o 
   3   1   0      320.11      344.29      4.11 o 
   5   1   0      333.23      313.71     10.43 o 
   0   2   0      740.87      718.87      7.63 o 
   2   2   0       94.70      100.08      1.97 o 
   4   2   0      683.42      691.62      6.99 o 
   6   2   0       24.64       24.24      4.44 o 
   1   3   0     1148.84     1090.64      8.62 o 
   3   3   0       82.60       72.42      1.84 o 
   5   3   0       66.55       66.56      4.52 o 
   0   4   0     4826.23     4533.10     46.29 o 
   2   4   0      471.93      442.11      6.93 o 
   4   4   0       98.43      107.38      2.69 o 
   6   4   0      136.61      151.60      9.22 o 
   1   5   0     1048.91     1016.76      7.58 o 
   3   5   0     2026.36     2183.88     18.96 o 
   5   5   0       53.56       58.13      4.40 o 
   0   6   0      573.32      573.38      6.35 o 
   2   6   0      839.31      905.44     17.36 o 
   4   6   0        1.10        1.30      1.00 o 
   6   6   0       10.89       10.37      3.78 o 
   1   7   0        8.44       15.09      1.10 o 
   3   7   0      507.79      562.99      7.03 o 
   5   7   0       23.78       17.14      3.34 o 
   0   8   0      636.42      630.06      9.87 o 
   2   8   0       26.32       23.37      1.48 o 
   4   8   0       19.49       22.67      2.49 o 
   6   8   0       17.34       15.87      5.57 o 
   1   9   0     2704.97     2872.18     18.62 o 
   3   9   0       32.73       35.65      2.25 o 
   5   9   0        3.15        0.86      2.15 o 
   0  10   0      338.51      309.85      7.19 o 
   2  10   0      211.67      205.35      3.61 o 
   4  10   0      183.80      193.86      5.20 o 
   6  10   0        5.67        3.57      3.06 o 
   1  11   0      517.49      570.95      6.58 o 
   3  11   0       11.96       12.55      1.43 o 
   5  11   0       13.84        6.84      2.92 o 
   0  12   0       13.54       17.17      2.27 o 
   2  12   0       27.49       29.65      1.77 o 
   4  12   0      276.88      279.37      9.67 o 
   1  13   0       18.37       22.63      1.81 o 
   3  13   0      355.94      358.47      7.49 o 
   5  13   0       36.00       35.52      5.77 o 
   0  14   0      239.46      241.57      7.40 o 
   2  14   0      131.68      131.72      4.13 o 
   4  14   0       34.96       38.57      5.62 o 
   1  15   0      247.14      233.65      7.07 o 
   3  15   0        4.30        6.26      3.35 o 
   5  15   0       50.99       60.96      7.74 o 
   0  16   0       31.99       34.02      4.86 o 
   2  16   0      798.40      808.71     12.94 o 
   4  16   0       20.09       31.35      5.41 o 
   1  17   0      498.64      466.35     10.61 o 
   3  17   0        2.46        4.69      2.95 o 
   0  18   0        0.09       -0.28      5.53 o 
   2  18   0       99.77       85.84      5.21 o 
   4  18   0       11.74       31.16      8.60 o 
   1  19   0      203.12      183.55     12.05 o 
   3  19   0       34.24       46.91      5.73 o 
   0  20   0       57.33       61.88      9.86 o 
   2  20   0       55.66       45.97      5.10 o 
   1  21   0        6.30        5.86      3.93 o 
   3  21   0       16.28       13.46      5.30 o 
   0  22   0       12.98        9.20      6.07 o 
   2  22   0       15.98       16.19      7.98 o 
   1  23   0        4.30       -0.86      3.85 o 
   0  24   0        2.08        7.13      6.92 o 
  -5   1   1      635.08      629.04     13.14 o 
  -3   1   1      343.65      337.28      4.29 o 
  -1   1   1     2526.90     2474.92     21.59 o 
   1   1   1    19135.87    18966.15    113.39 o 
   3   1   1      345.02      348.40      3.89 o 
   5   1   1      219.16      211.03      8.66 o 
  -6   2   1       82.57       79.19      6.44 o 
  -4   2   1       21.89       23.99      1.55 o 
  -2   2   1     1866.59     1847.66     12.36 o 
   0   2   1     3736.64     3629.59     27.48 o 
   2   2   1      451.46      445.62      3.97 o 
   4   2   1      851.86      850.67      7.60 o 
   6   2   1       44.29       44.01      5.21 o 
  -5   3   1       32.54       41.91      3.86 o 
  -3   3   1     1210.55     1295.15     10.35 o 
  -1   3   1      761.37      696.50      5.50 o 
   1   3   1     2607.72     2466.07     14.62 o 
   3   3   1      267.19      275.40      3.28 o 
   5   3   1      120.79      110.68      6.46 o 
  -6   4   1      191.09      212.53     10.68 o 
  -4   4   1        1.31        1.94      0.81 o 
  -2   4   1     2083.51     2054.31     26.92 o 
   0   4   1      322.97      282.44      3.02 o 
   2   4   1     1835.42     1984.06     14.10 o 
   4   4   1      196.56      196.27      3.79 o 
   6   4   1      101.92      102.79      7.41 o 
  -5   5   1      157.85      144.79      6.57 o 
  -3   5   1     1625.18     1759.63     13.53 o 
  -1   5   1      317.38      291.94      3.35 o 
   1   5   1      339.51      331.04      3.64 o 
   3   5   1       45.59       44.25      1.82 o 
   5   5   1      173.61      173.86      6.98 o 
  -6   6   1       79.73       76.25      9.13 o 
  -4   6   1       52.97       52.33      2.24 o 
  -2   6   1     1429.45     1423.46     11.28 o 
   0   6   1      693.90      649.71      6.43 o 
   2   6   1     2064.57     2154.84     22.57 o 
   4   6   1       17.72       16.26      1.53 o 
   6   6   1       34.29       29.11      5.13 o 
  -5   7   1       69.08       66.56      4.96 o 
  -3   7   1      505.29      556.20      7.44 o 
  -1   7   1     1031.49     1017.95      8.03 o 
   1   7   1      661.11      629.50      6.52 o 
   3   7   1       77.31       89.38      2.47 o 
   5   7   1       65.60       65.34      6.05 o 
  -6   8   1        1.13        0.17      2.41 o 
  -4   8   1        5.35        4.40      1.27 o 
  -2   8   1     1506.24     1594.58     12.22 o 
   0   8   1     3750.33     3849.68     23.93 o 
   2   8   1      239.99      268.37      4.01 o 
   4   8   1       35.69       34.60      2.46 o 
   6   8   1       44.64       50.52      8.25 o 
  -5   9   1      151.00      152.53      9.80 o 
  -3   9   1      184.33      172.72      3.77 o 
  -1   9   1      547.47      584.64      6.24 o 
   1   9   1     2110.67     2181.88     15.72 o 
   3   9   1       69.50       73.76      2.43 o 
   5   9   1      189.71      173.13      7.47 o 
  -6  10   1       17.02       22.55      9.36 o 
  -4  10   1        2.42        3.69      1.30 o 
  -2  10   1      108.99      112.22      2.87 o 
   0  10   1     1303.63     1456.50     11.75 o 
   2  10   1      558.40      536.09      5.96 o 
   4  10   1      295.37      292.29      6.35 o 
   6  10   1        8.35        8.56      5.36 o 
  -5  11   1       18.98       17.85      3.87 o 
  -3  11   1      537.81      564.43      7.25 o 
  -1  11   1       72.75       68.73      2.35 o 
   1  11   1      169.64      181.18      4.06 o 
   3  11   1       69.99       66.02      2.68 o 
   5  11   1       76.76       81.26      6.96 o 
  -4  12   1      554.95      526.79     13.18 o 
  -2  12   1        4.94        5.70      1.02 o 
   0  12   1       41.82       42.24      2.34 o 
   2  12   1      222.34      230.06      4.09 o 
   4  12   1       92.22       97.07      5.05 o 
  -5  13   1       87.32       92.62      8.13 o 
  -3  13   1      126.23      127.47      5.30 o 
  -1  13   1       53.07       51.87      2.34 o 
   1  13   1      378.06      380.82      6.06 o 
   3  13   1      184.06      172.23      5.80 o 
   5  13   1       89.39       94.79      7.09 o 
  -4  14   1       81.04       73.72     10.68 o 
  -2  14   1     1510.34     1499.00     16.07 o 
   0  14   1       34.73       31.15      2.22 o 
   2  14   1      620.41      609.53      8.35 o 
   4  14   1       51.08       62.46      6.55 o 
  -5  15   1       17.57       29.24      5.22 o 
  -3  15   1      425.09      396.15     12.85 o 
  -1  15   1      184.31      171.77      5.67 o 
   1  15   1      509.12      515.33      9.34 o 
   3  15   1      978.65      960.90     17.88 o 
   5  15   1        4.54       16.16     10.06 o 
  -4  16   1       27.68       40.02      5.84 o 
  -2  16   1     1014.34     1012.80     16.45 o 
   0  16   1      173.52      147.41      5.95 o 
   2  16   1      124.50      128.12      5.57 o 
   4  16   1        3.76        3.33      3.07 o 
  -3  17   1        1.91        3.33      3.02 o 
  -1  17   1       58.49       68.47      5.34 o 
   1  17   1      292.21      265.89      7.20 o 
   3  17   1       21.85       34.07      7.47 o 
  -4  18   1        3.63       15.26      6.03 o 
  -2  18   1       51.17       48.44      4.32 o 
   0  18   1       79.79       83.92      7.36 o 
   2  18   1      144.20      138.93      5.97 o 
   4  18   1        5.05        0.98      5.62 o 
  -3  19   1       14.50       14.12      4.69 o 
  -1  19   1      166.19      142.75      8.76 o 
   1  19   1       37.33       35.71      7.82 o 
   3  19   1        5.27        8.70      5.70 o 
  -2  20   1       27.68       24.01      6.14 o 
   0  20   1      150.89      151.18      8.51 o 
   2  20   1        0.91       -2.15      3.27 o 
  -1  21   1       25.47       23.60      7.73 o 
   1  21   1       24.35       29.97      5.70 o 
  -2  22   1       34.06       51.18     10.71 o 
   0  22   1       18.25       17.52      5.13 o 
   2  22   1       11.60       23.60      8.52 o 
  -1  23   1       23.34       34.40      6.58 o 
   1  23   1        4.88        6.99      4.39 o 
   0  24   1       10.62       13.69      5.35 o 
  -6   0   2      236.34      229.52     13.71 o 
  -4   0   2      591.59      569.63     10.25 o 
  -2   0   2       16.24       17.09      1.84 o 
   0   0   2     1192.22     1019.11     33.64 o 
   2   0   2     1571.27     1598.57     20.31 o 
   4   0   2      179.10      168.39      4.17 o 
   6   0   2       76.18       78.96      9.42 o 
  -5   1   2      394.90      398.89      8.42 o 
  -3   1   2      200.18      219.37      3.78 o 
  -1   1   2    14991.22    14323.81    122.59 o 
   1   1   2    21428.32    20752.76    171.45 o 
   3   1   2      261.56      261.14      2.99 o 
   5   1   2      264.84      252.96      9.58 o 
  -6   2   2       51.97       52.90      6.13 o 
  -4   2   2       64.60       57.89      2.27 o 
  -2   2   2     4841.67     4687.49     78.43 o 
   0   2   2     1624.92     1575.00     10.99 o 
   2   2   2      595.21      594.30      4.64 o 
   4   2   2     1154.75     1202.95     10.41 o 
   6   2   2       43.16       51.08      5.70 o 
  -5   3   2      189.75      206.14      7.70 o 
  -3   3   2      859.87      917.93      8.31 o 
  -1   3   2     1000.30      920.97      7.62 o 
   1   3   2     2321.82     2154.37     13.12 o 
   3   3   2      548.73      596.22      4.87 o 
   5   3   2      204.93      209.83      8.77 o 
  -6   4   2      140.12      139.09      8.63 o 
  -4   4   2       29.85       25.17      1.74 o 
  -2   4   2       44.24       53.02      1.73 o 
   0   4   2     1412.24     1327.15      9.97 o 
   2   4   2     2460.88     2544.05     17.16 o 
   4   4   2      149.14      149.14      3.62 o 
   6   4   2       30.43       28.49      4.80 o 
  -5   5   2      267.38       77.68     17.59 o 
  -3   5   2      862.30      904.04      9.15 o 
  -1   5   2      283.74      294.89      3.84 o 
   1   5   2      794.62      719.40      6.30 o 
   3   5   2      132.06      130.40      2.98 o 
   5   5   2        1.43        0.92      1.95 o 
  -6   6   2        7.54       11.03      3.10 o 
  -4   6   2       70.72       74.85      2.74 o 
  -2   6   2     3615.11     3876.46     27.99 o 
   0   6   2     5116.29     4952.68     34.48 o 
   2   6   2      994.56     1094.24      9.51 o 
   4   6   2      234.23      249.46      5.00 o 
   6   6   2       70.75       59.84      6.09 o 
  -5   7   2       61.33       66.20      5.61 o 
  -3   7   2      140.75      133.68      3.23 o 
  -1   7   2       49.71       52.96      1.96 o 
   1   7   2      497.61      467.30      6.68 o 
   3   7   2      524.46      563.29      6.94 o 
   5   7   2        6.49        5.78      2.34 o 
  -6   8   2       12.67        9.98      4.12 o 
  -4   8   2       44.01       48.42      2.52 o 
  -2   8   2      537.71      591.24      6.32 o 
   0   8   2      621.38      611.60      5.81 o 
   2   8   2       35.79       36.09      1.70 o 
   4   8   2      193.05      192.38      5.96 o 
   6   8   2        0.00        1.26      2.72 o 
  -5   9   2       45.89       41.25      4.88 o 
  -3   9   2       16.61       17.17      1.54 o 
  -1   9   2      111.53      112.74      2.94 o 
   1   9   2      739.38      744.22      8.69 o 
   3   9   2        1.19        1.47      0.87 o 
   5   9   2       17.38       20.26      3.52 o 
  -6  10   2       40.51       36.40      5.93 o 
  -4  10   2      195.40      195.62      6.45 o 
  -2  10   2       46.39       45.37      1.91 o 
   0  10   2     3872.41     4191.66     25.35 o 
   2  10   2      447.34      469.65      6.34 o 
   4  10   2      350.97      342.01      9.56 o 
   6  10   2        0.07        3.99      7.07 o 
  -5  11   2       93.98      109.71      8.00 o 
  -3  11   2     1039.06     1049.84     11.64 o 
  -1  11   2      434.25      445.96      5.80 o 
   1  11   2      232.43      243.62      4.66 o 
   3  11   2       76.64       77.42      3.36 o 
   5  11   2      340.97      338.03     12.69 o 
  -4  12   2      334.60      311.45     11.89 o 
  -2  12   2       13.94       18.68      1.87 o 
   0  12   2       40.37       51.88      2.04 o 
   2  12   2       46.12       46.22      2.35 o 
   4  12   2      209.99      204.92      7.69 o 
  -5  13   2        8.52        7.08      3.82 o 
  -3  13   2      565.17      542.88     11.61 o 
  -1  13   2       18.42       19.48      1.77 o 
   1  13   2       24.27       28.21      2.03 o 
   3  13   2      377.58      362.86      8.04 o 
   5  13   2       31.51       35.29      4.94 o 
  -4  14   2      141.30      116.60      8.01 o 
  -2  14   2      281.41      275.67      8.11 o 
   0  14   2      118.50      115.77      3.42 o 
   2  14   2      147.31      156.85      4.45 o 
   4  14   2       52.19       53.06      7.31 o 
  -5  15   2        7.18       15.43      5.94 o 
  -3  15   2      164.33      157.15      6.81 o 
  -1  15   2     1289.91     1200.85     17.04 o 
   1  15   2      236.51      230.65      6.33 o 
   3  15   2      425.30      433.92     11.79 o 
   5  15   2        5.94       15.89      6.50 o 
  -4  16   2       59.61       67.97      7.17 o 
  -2  16   2      422.32      418.74     10.25 o 
   0  16   2       35.85       39.92      4.01 o 
   2  16   2      782.43      801.76     14.03 o 
   4  16   2       11.53       14.59      4.15 o 
  -3  17   2       36.58       36.32      6.19 o 
  -1  17   2      426.29      386.81     11.26 o 
   1  17   2       38.27       38.25      3.39 o 
   3  17   2      195.91      193.65      8.30 o 
  -4  18   2        2.71        6.36      3.23 o 
  -2  18   2      105.13      104.20      5.68 o 
   0  18   2       77.12       65.89      4.91 o 
   2  18   2      105.47       91.83      6.56 o 
   4  18   2       42.92       54.85      7.52 o 
  -3  19   2        5.41       10.07      4.62 o 
  -1  19   2       82.85       89.64      8.41 o 
   1  19   2       16.55       12.76      3.72 o 
   3  19   2       20.31       18.76      6.48 o 
  -2  20   2       67.05       76.37      6.28 o 
   0  20   2       28.71       27.01      4.49 o 
   2  20   2       59.33      138.49      9.94 o 
  -1  21   2       25.10       23.37      5.21 o 
   1  21   2       14.34       12.76      4.51 o 
   0  22   2       33.14       33.54      6.06 o 
   2  22   2        5.69        9.39      6.68 o 
  -1  23   2        2.57        7.46      4.11 o 
   1  23   2        0.27        4.46      3.92 o 
   0  24   2        6.02       12.53      5.07 o 
  -5   1   3      573.75      554.59     10.74 o 
  -3   1   3      570.20      579.23      7.67 o 
  -1   1   3    11781.80    11126.33     59.52 o 
   1   1   3    26874.47    26428.96    164.10 o 
   3   1   3      415.03      436.51      6.36 o 
   5   1   3      144.12      138.83      7.42 o 
  -6   2   3       96.87       90.76      8.80 o 
  -4   2   3       13.67       14.27      1.42 o 
  -2   2   3      285.99      314.07      4.12 o 
   0   2   3     9443.50     9168.43     56.79 o 
   2   2   3      515.82      529.34      6.14 o 
   4   2   3      138.39      124.32      5.06 o 
   6   2   3        7.84       10.14      3.32 o 
  -5   3   3      302.21      309.66     11.21 o 
  -3   3   3      632.90      723.23      9.72 o 
  -1   3   3     1064.36     1047.32      7.91 o 
   1   3   3     2763.43     2706.87     16.33 o 
   3   3   3      197.90      204.22      3.24 o 
   5   3   3      190.96      166.78      8.04 o 
  -6   4   3       83.01       80.79      7.06 o 
  -4   4   3       59.05       69.59      2.57 o 
  -2   4   3     1558.50     1601.18     11.91 o 
   0   4   3     1896.82     1845.28     13.39 o 
   2   4   3      394.66      419.94      5.28 o 
   4   4   3       67.57       71.12      4.15 o 
   6   4   3       40.04       42.43      5.41 o 
  -5   5   3      124.69      132.10      6.42 o 
  -3   5   3      289.36      299.77      4.22 o 
  -1   5   3      501.98      499.10      6.05 o 
   1   5   3      990.54      971.48      7.92 o 
   3   5   3       77.49       81.21      2.89 o 
   5   5   3       37.78       30.42      4.21 o 
  -6   6   3       33.64       22.03      4.51 o 
  -4   6   3       49.31       47.96      2.56 o 
  -2   6   3     1310.39     1421.82     11.26 o 
   0   6   3      264.73      263.55      3.49 o 
   2   6   3      960.85     1023.02      9.36 o 
   4   6   3      179.56      198.56      6.54 o 
   6   6   3       24.57       27.69      4.72 o 
  -5   7   3       46.58       47.95      4.76 o 
  -3   7   3      179.32      182.65      3.80 o 
  -1   7   3       84.72       89.85      2.72 o 
   1   7   3      603.64      665.44      6.16 o 
   3   7   3      692.38      701.21      8.11 o 
   5   7   3      109.63      105.24      5.53 o 
  -6   8   3       12.65       10.27      4.06 o 
  -4   8   3       15.32       16.63      1.63 o 
  -2   8   3      262.42      270.10      3.95 o 
   0   8   3      871.26      905.72      8.09 o 
   2   8   3      336.82      326.50      4.60 o 
   4   8   3      131.02      148.34      5.87 o 
   6   8   3       18.83       13.53      4.24 o 
  -5   9   3      106.17       98.85      6.45 o 
  -3   9   3       24.31       22.92      1.72 o 
  -1   9   3     1084.27     1098.50     10.20 o 
   1   9   3     1573.90     1636.27     12.77 o 
   3   9   3        1.45        1.09      0.98 o 
   5   9   3       26.40       13.81      3.75 o 
  -6  10   3       31.15       31.99     10.69 o 
  -4  10   3       62.40       66.32      5.05 o 
  -2  10   3      183.66      184.22      4.12 o 
   0  10   3      370.03      420.15      5.08 o 
   2  10   3      156.84      170.52      3.63 o 
   4  10   3       51.84       65.90      5.25 o 
  -5  11   3        6.51       11.70      3.92 o 
  -3  11   3      500.81      485.65      8.00 o 
  -1  11   3      551.44      564.17      7.60 o 
   1  11   3       10.95       13.63      1.39 o 
   3  11   3       11.56       11.80      1.73 o 
   5  11   3      355.74      353.75     10.97 o 
  -4  12   3      359.42      349.31     12.71 o 
  -2  12   3      746.92      721.00      8.96 o 
   0  12   3       19.06       14.58      1.43 o 
   2  12   3      666.37      672.20      7.77 o 
   4  12   3      171.57      153.67      6.91 o 
  -5  13   3       24.80       21.23      4.67 o 
  -3  13   3      423.62      429.46     10.50 o 
  -1  13   3       22.21       20.06      1.78 o 
   1  13   3       49.89       51.89      2.45 o 
   3  13   3      276.19      266.87      5.82 o 
   5  13   3       73.90       78.92      7.27 o 
  -4  14   3      209.56      209.37     10.32 o 
  -2  14   3      562.89      538.66     11.39 o 
   0  14   3      112.40      110.13      3.06 o 
   2  14   3      802.15      812.41     11.10 o 
   4  14   3       11.34        9.30      3.36 o 
  -5  15   3        6.59        8.21      4.80 o 
  -3  15   3      416.72      396.01     10.41 o 
  -1  15   3      843.13      793.14     15.99 o 
   1  15   3      256.21      244.36      6.43 o 
   3  15   3       73.58       76.38      6.41 o 
   5  15   3       12.68       15.53      4.44 o 
  -4  16   3      124.89      130.96      8.70 o 
  -2  16   3       37.87       36.81      4.09 o 
   0  16   3      274.33      261.38      9.23 o 
   2  16   3     1277.77     1274.18     22.66 o 
   4  16   3       15.09       14.26      6.63 o 
  -3  17   3       33.82       34.08      4.42 o 
  -1  17   3       71.18       94.56      6.09 o 
   1  17   3      346.94      343.36      8.52 o 
   3  17   3       84.82       96.48      6.25 o 
  -4  18   3        4.80        8.06      5.17 o 
  -2  18   3       13.84       14.31      3.47 o 
   0  18   3       84.68       77.46      6.03 o 
   2  18   3       94.80      104.32      6.12 o 
   4  18   3        4.49       13.98      4.22 o 
  -3  19   3        9.98        3.68      6.38 o 
  -1  19   3       36.84       39.65      4.65 o 
   1  19   3       31.98       23.91      4.33 o 
   3  19   3        2.57        7.06      3.71 o 
  -2  20   3        1.66        6.91      4.75 o 
   0  20   3      131.85      111.96     12.56 o 
   2  20   3       36.61       36.62      9.38 o 
  -3  21   3       19.87       19.94     13.97 o 
  -1  21   3       57.04       95.49     11.37 o 
   1  21   3       31.23       30.60      5.15 o 
   3  21   3        5.19       10.62      6.99 o 
   0  22   3        6.44       13.40      3.40 o 
   2  22   3       16.55       16.26      7.64 o 
  -1  23   3        6.93       10.25      4.36 o 
   1  23   3        0.78        0.39      5.80 o 
   0  24   3       71.88       97.08     13.59 o 
  -6   0   4      451.20      412.98     24.10 o 
  -4   0   4       39.06       32.23      3.98 o 
  -2   0   4      816.97      841.56      9.71 o 
   0   0   4    35744.23    33771.69    308.17 o 
   2   0   4    11871.45    12266.00    115.28 o 
   4   0   4      365.93      342.70     14.47 o 
   6   0   4       10.92        7.03      5.61 o 
  -5   1   4      197.30      208.22      5.69 o 
  -3   1   4       70.97       60.63      2.32 o 
  -1   1   4    15138.98    14559.72     81.62 o 
   1   1   4     9540.13     9621.44     54.13 o 
   3   1   4      165.07      158.47      3.70 o 
   5   1   4      165.52      154.24      7.87 o 
  -6   2   4       25.32       28.43      8.80 o 
  -4   2   4       48.87       42.27      2.44 o 
  -2   2   4      383.14      395.88      4.62 o 
   0   2   4    19649.44    18812.19    114.08 o 
   2   2   4      670.72      711.78      7.61 o 
   4   2   4      443.49      429.42      9.00 o 
   6   2   4       49.69       58.12      6.22 o 
  -5   3   4      192.65      182.64      4.67 o 
  -3   3   4     1153.28     1258.52     10.52 o 
  -1   3   4     1386.20     1345.94      9.90 o 
   1   3   4     1517.13     1460.27      9.99 o 
   3   3   4      322.18      318.65      5.20 o 
   5   3   4       20.77       19.06      4.51 o 
  -6   4   4       17.11        5.42      2.06 o 
  -4   4   4      774.86      780.87     14.11 o 
  -2   4   4      553.50      604.96      5.98 o 
   0   4   4      202.52      201.97      3.84 o 
   2   4   4     2169.59     2267.30     17.68 o 
   4   4   4      230.65      234.46      6.96 o 
   6   4   4       44.53       49.27      6.02 o 
  -5   5   4      354.61      367.03      8.82 o 
  -3   5   4      995.33     1011.13      8.69 o 
  -1   5   4      731.60      748.46      8.05 o 
   1   5   4      572.43      575.11      5.72 o 
   3   5   4      192.30      210.57      3.62 o 
   5   5   4        1.25        2.03      2.46 o 
  -6   6   4       13.93       16.84      4.33 o 
  -4   6   4       46.16       55.36      2.39 o 
  -2   6   4       30.48       38.83      1.70 o 
   0   6   4      488.43      482.58      5.15 o 
   2   6   4      693.00      768.02      7.88 o 
   4   6   4       60.18       61.48      4.13 o 
   6   6   4        5.23        9.64      3.40 o 
  -5   7   4       21.20       18.91      3.66 o 
  -3   7   4      168.87      164.91      3.66 o 
  -1   7   4     2707.12     2843.16     23.41 o 
   1   7   4      535.83      588.40      5.83 o 
   3   7   4      141.30      144.74      3.44 o 
   5   7   4       12.25       13.01      3.26 o 
  -6   8   4        6.99        5.24      3.54 o 
  -4   8   4       25.60       24.56      2.02 o 
  -2   8   4      176.50      156.73      2.89 o 
   0   8   4     3520.99     3584.14     28.28 o 
   2   8   4      901.68      941.29      8.38 o 
   4   8   4      115.23      105.67      6.15 o 
   6   8   4       19.20       13.13      3.95 o 
  -5   9   4       39.30       42.50      5.77 o 
  -3   9   4       71.70       78.89      2.66 o 
  -1   9   4       68.39       79.15      3.10 o 
   1   9   4     1551.35     1598.94     12.72 o 
   3   9   4      356.05      366.36      7.36 o 
   5   9   4        9.23       10.74      2.69 o 
  -6  10   4        9.21       16.99      4.21 o 
  -4  10   4      111.14       96.34      6.32 o 
  -2  10   4      214.05      219.04      4.40 o 
   0  10   4      429.44      417.75      5.42 o 
   2  10   4      397.28      363.89      6.22 o 
   4  10   4       11.84       13.09      3.05 o 
  -5  11   4        6.26        3.86      3.63 o 
  -3  11   4      374.87      375.84      8.22 o 
  -1  11   4      463.80      502.01      6.93 o 
   1  11   4      315.27      315.12      4.81 o 
   3  11   4       29.12       39.64      2.87 o 
   5  11   4       52.01       63.17      6.56 o 
  -4  12   4       11.99        6.58      3.46 o 
  -2  12   4      506.49      511.13      8.37 o 
   0  12   4      427.53      418.49      5.46 o 
   2  12   4      251.08      228.57      4.67 o 
   4  12   4      153.93      142.83      6.78 o 
  -5  13   4       51.05       53.84      6.87 o 
  -3  13   4       18.33       20.15      3.61 o 
  -1  13   4      187.48      192.48      5.40 o 
   1  13   4      127.79      135.03      4.27 o 
   3  13   4      240.15      234.67      8.15 o 
   5  13   4       22.42       18.63      4.67 o 
  -4  14   4      103.34       84.91      7.60 o 
  -2  14   4      682.24      659.84     12.95 o 
   0  14   4       34.66       38.60      2.16 o 
   2  14   4      400.45      380.95      7.67 o 
   4  14   4        7.98        8.21      3.69 o 
  -5  15   4       48.87       60.98      7.46 o 
  -3  15   4       90.60       85.20      7.00 o 
  -1  15   4      548.97      531.87     13.18 o 
   1  15   4      187.26      186.90      5.70 o 
   3  15   4      189.56      190.89      7.09 o 
   5  15   4        0.76        2.73      3.17 o 
  -4  16   4       50.59       51.42      6.76 o 
  -2  16   4       39.49       37.91      4.72 o 
   0  16   4      482.47      467.24     12.38 o 
   2  16   4       78.86       70.71      4.66 o 
   4  16   4       98.20      105.32      8.76 o 
  -3  17   4        1.51       -1.72      2.62 o 
  -1  17   4      129.24      132.78      7.03 o 
   1  17   4      101.22      105.83      6.56 o 
   3  17   4      268.15      267.44     16.09 o 
  -4  18   4        2.42        9.28      5.06 o 
  -2  18   4       30.09       32.29      4.52 o 
   0  18   4       93.43       92.07      6.38 o 
   2  18   4       90.56       82.64     11.72 o 
   4  18   4       24.62       33.16      6.28 o 
  -3  19   4       15.87       18.86      4.66 o 
  -1  19   4      244.47      215.35      9.11 o 
   1  19   4       17.92       15.58      3.82 o 
   3  19   4      113.66      122.95     14.83 o 
  -2  20   4       30.71       33.75      5.75 o 
   0  20   4       22.01       13.70      3.99 o 
   2  20   4        2.59       -1.27      6.35 o 
  -1  21   4       84.99       96.34      7.90 o 
   1  21   4        3.98        8.68      3.93 o 
   3  21   4       13.58       13.56      7.23 o 
  -2  22   4       17.40       24.16      8.42 o 
   0  22   4       12.36       18.35      4.31 o 
   2  22   4       21.81       28.88      9.18 o 
  -1  23   4        1.68        4.25      3.95 o 
   1  23   4       12.94       15.66      7.94 o 
   0  24   4       13.67       18.67      6.23 o 
  -5   1   5      254.97      254.22      5.98 o 
  -3   1   5      285.60      269.88      4.64 o 
  -1   1   5     6289.20     6135.75     36.85 o 
   1   1   5    11579.15    11770.87     60.55 o 
   3   1   5      126.59      137.42      3.52 o 
   5   1   5      267.81      261.80     10.18 o 
  -6   2   5       87.77       92.88      6.60 o 
  -4   2   5       49.48       52.72      2.78 o 
  -2   2   5     1594.13     1640.67     13.39 o 
   0   2   5      891.38      854.14      8.13 o 
   2   2   5     1563.49     1671.98     13.57 o 
   4   2   5      961.87      931.97     17.81 o 
   6   2   5        0.12        0.88      2.35 o 
  -5   3   5      548.87      582.53     10.12 o 
  -3   3   5      187.43      189.48      3.69 o 
  -1   3   5     2403.99     2371.30     16.74 o 
   1   3   5      805.78      756.85      6.00 o 
   3   3   5      235.72      221.17      4.13 o 
   5   3   5       98.35       92.53      6.57 o 
  -6   4   5        0.70        3.54      2.41 o 
  -4   4   5     1256.34     1267.53     12.34 o 
  -2   4   5      811.88      899.51      7.50 o 
   0   4   5       48.49       48.79      2.37 o 
   2   4   5      210.25      219.99      3.83 o 
   4   4   5      175.74      165.76      5.93 o 
   6   4   5        8.11       10.50      3.58 o 
  -5   5   5      132.35      125.67      5.01 o 
  -3   5   5      115.29      125.80      3.11 o 
  -1   5   5     1639.30     1623.49     15.24 o 
   1   5   5      109.51      111.87      2.49 o 
   3   5   5       60.41       55.84      1.84 o 
   5   5   5       13.97       14.50      3.46 o 
  -6   6   5        0.13        2.94      3.11 o 
  -4   6   5       32.78       33.53      2.15 o 
  -2   6   5      639.00      653.77      8.54 o 
   0   6   5      802.23      796.41      7.45 o 
   2   6   5      370.11      372.88      5.28 o 
   4   6   5       94.61      103.94      5.06 o 
   6   6   5        0.43        3.86      2.85 o 
  -5   7   5        7.77        6.45      3.21 o 
  -3   7   5      153.78      151.07      3.59 o 
  -1   7   5     2474.87     2604.30     22.33 o 
   1   7   5      517.69      537.27      6.11 o 
   3   7   5       15.34       19.61      1.49 o 
   5   7   5       15.41        8.45      2.84 o 
  -6   8   5       33.74       39.86      9.17 o 
  -4   8   5        4.42        4.73      1.81 o 
  -2   8   5       51.87       42.73      2.49 o 
   0   8   5      666.15      720.60      7.97 o 
   2   8   5     1309.02     1380.72     11.07 o 
   4   8   5      177.91      173.10      8.33 o 
   6   8   5       26.06       26.38      4.67 o 
  -5   9   5      101.94      109.60      8.03 o 
  -3   9   5       95.85       94.38      3.71 o 
  -1   9   5      349.37      373.49      6.78 o 
   1   9   5      125.65      126.20      2.89 o 
   3   9   5       34.68       40.82      2.26 o 
   5   9   5       45.30       47.05      4.70 o 
  -6  10   5       12.79       17.67      6.14 o 
  -4  10   5       25.55       24.09      3.60 o 
  -2  10   5       29.80       29.02      2.32 o 
   0  10   5     1381.11     1427.50     12.09 o 
   2  10   5      305.19      323.00      5.33 o 
   4  10   5       50.29       52.30      4.29 o 
  -5  11   5       23.90       30.29      7.63 o 
  -3  11   5      294.71      314.66      8.93 o 
  -1  11   5       97.89      105.83      4.58 o 
   1  11   5       14.38       20.86      1.62 o 
   3  11   5      166.35      142.55      6.41 o 
   5  11   5       55.25       70.56      5.84 o 
  -4  12   5       13.49       10.79      3.22 o 
  -2  12   5       41.11       34.95      3.07 o 
   0  12   5        2.11        1.64      0.90 o 
   2  12   5      536.32      550.29      9.19 o 
   4  12   5       22.69       26.72      4.77 o 
  -5  13   5       25.14       34.58      5.83 o 
  -3  13   5     1450.32     1349.94     20.58 o 
  -1  13   5       16.68       15.05      2.58 o 
   1  13   5       98.34       98.93      3.02 o 
   3  13   5      252.91      269.62     10.22 o 
   5  13   5       45.05       39.22      5.97 o 
  -4  14   5       34.85       42.67      7.53 o 
  -2  14   5      363.61      332.37     10.58 o 
   0  14   5      545.21      508.51     10.48 o 
   2  14   5      122.43      133.53      4.87 o 
   4  14   5       10.30        7.11      3.05 o 
  -5  15   5       20.22       21.54      6.60 o 
  -3  15   5      440.88      463.15     11.70 o 
  -1  15   5      534.32      500.33     12.82 o 
   1  15   5       32.76       33.86      3.02 o 
   3  15   5      128.49      119.13      5.94 o 
  -4  16   5       55.68       76.89      7.84 o 
  -2  16   5        7.82        7.63      3.01 o 
   0  16   5      521.89      520.23     13.42 o 
   2  16   5       44.19       44.83      4.04 o 
   4  16   5      110.78      117.99      7.36 o 
  -3  17   5       68.52       70.44      5.70 o 
  -1  17   5       68.34       69.76      5.77 o 
   1  17   5      234.82      220.48      9.04 o 
   3  17   5      103.82      115.78      7.85 o 
  -4  18   5       18.06       24.96      7.53 o 
  -2  18   5       43.29       46.74      5.29 o 
   0  18   5      568.79      483.22     13.47 o 
   2  18   5        5.90        2.91      4.50 o 
   4  18   5       44.28       56.02      9.58 o 
  -3  19   5       24.77       36.61      5.25 o 
  -1  19   5       90.58       88.83      6.64 o 
   1  19   5       17.44       22.89      4.41 o 
   3  19   5       49.41       41.41      6.60 o 
  -2  20   5       36.95       35.51      6.78 o 
   0  20   5       23.08       19.17      4.41 o 
   2  20   5       13.32       12.96      6.13 o 
  -3  21   5       92.46      176.45     34.00 o 
  -1  21   5        1.85        1.02      3.23 o 
   1  21   5        2.15       -3.07      7.26 o 
   0  22   5        5.31        8.02      3.71 o 
   2  22   5        2.18        5.82      6.22 o 
  -1  23   5        7.96       10.90      4.85 o 
   1  23   5        8.77       -1.56      5.41 o 
  -6   0   6      340.98      341.51     10.68 o 
  -4   0   6       73.42       76.82      4.47 o 
  -2   0   6      606.80      658.43      8.96 o 
   0   0   6     1205.98     1147.44     11.14 o 
   2   0   6    12653.80    12877.92    101.98 o 
   4   0   6      129.88      117.42     17.29 o 
   6   0   6       49.79       61.29      9.33 o 
  -5   1   6       33.08       33.62      3.15 o 
  -3   1   6       12.70       13.97      1.45 o 
  -1   1   6     1789.49     1746.95     13.47 o 
   1   1   6     5351.00     5403.39     28.86 o 
   3   1   6      280.64      284.61      5.21 o 
   5   1   6        5.42        5.96      2.88 o 
  -6   2   6       89.30       97.10      9.50 o 
  -4   2   6       22.40       23.56      2.08 o 
  -2   2   6     2471.02     2553.99     15.86 o 
   0   2   6     2710.46     2683.96     16.96 o 
   2   2   6       56.96       66.43      1.68 o 
   4   2   6      464.85      453.67     12.28 o 
   6   2   6        9.72       13.38      3.96 o 
  -5   3   6      201.40      188.97      6.07 o 
  -3   3   6      418.50      381.78      5.53 o 
  -1   3   6      347.24      325.91      4.39 o 
   1   3   6      112.81      106.63      2.55 o 
   3   3   6      531.93      531.41      7.24 o 
   5   3   6       97.85       94.22      8.33 o 
  -6   4   6        0.06        5.83      3.58 o 
  -4   4   6      233.55      233.53      5.58 o 
  -2   4   6     1316.57     1372.11     10.92 o 
   0   4   6     1278.63     1219.25     10.18 o 
   2   4   6      104.37      118.55      2.37 o 
   4   4   6      242.85      248.22      7.28 o 
   6   4   6       30.30       32.19      5.39 o 
  -5   5   6      132.83      125.70      5.03 o 
  -3   5   6      663.41      688.26      7.27 o 
  -1   5   6      628.47      650.66      8.74 o 
   1   5   6      447.12      423.32      5.20 o 
   3   5   6        1.62        2.02      1.05 o 
   5   5   6        0.19        1.71      2.37 o 
  -6   6   6       38.93       41.30      9.90 o 
  -4   6   6      140.36      131.78      4.68 o 
  -2   6   6      598.96      643.36      7.72 o 
   0   6   6     1275.70     1277.19     10.72 o 
   2   6   6      101.33       81.46      2.27 o 
   4   6   6      123.48      124.78      5.62 o 
   6   6   6        6.51       10.06      3.33 o 
  -5   7   6       45.74       45.54      4.72 o 
  -3   7   6      153.96      161.05      3.85 o 
  -1   7   6       65.58       77.84      2.58 o 
   1   7   6      518.99      530.13      6.27 o 
   3   7   6        0.06        1.50      1.11 o 
   5   7   6       95.92       83.14      6.67 o 
  -6   8   6       41.72       45.46     10.89 o 
  -4   8   6        3.73        3.46      2.32 o 
  -2   8   6       51.05       44.10      2.60 o 
   0   8   6     1064.32     1051.89      9.61 o 
   2   8   6      597.14      581.28      6.75 o 
   4   8   6      168.17      162.13      6.45 o 
  -5   9   6        2.67        8.88      3.74 o 
  -3   9   6      134.46      128.73      4.95 o 
  -1   9   6      108.81      108.89      3.84 o 
   1   9   6      336.47      339.43      5.19 o 
   3   9   6       27.89       29.32      2.57 o 
   5   9   6       13.91       12.08      3.70 o 
  -6  10   6       10.08       15.21     10.36 o 
  -4  10   6       34.52       33.05      4.12 o 
  -2  10   6      157.47      153.72      4.56 o 
   0  10   6       38.98       51.84      2.11 o 
   2  10   6      313.11      323.74      5.83 o 
   4  10   6       46.26       55.76      4.46 o 
  -5  11   6        0.52        1.41      4.39 o 
  -3  11   6      229.12      213.79      7.62 o 
  -1  11   6      770.61      733.80     10.75 o 
   1  11   6      400.33      384.76      5.91 o 
   3  11   6       47.84       55.62      4.27 o 
   5  11   6       53.55       48.43      6.78 o 
  -4  12   6      191.04      165.84      7.36 o 
  -2  12   6      655.75      642.10     14.53 o 
   0  12   6      309.76      309.98      5.66 o 
   2  12   6      496.35      475.76      8.04 o 
   4  12   6      100.19       94.65      6.06 o 
  -5  13   6       19.72       26.07      5.78 o 
  -3  13   6      984.72      971.84     22.34 o 
  -1  13   6       88.88       79.97      5.53 o 
   1  13   6      294.95      289.48      5.12 o 
   3  13   6      146.17      137.56      7.66 o 
   5  13   6        3.44        3.92      3.35 o 
  -4  14   6        0.70        5.65      2.74 o 
  -2  14   6      444.56      434.08     12.41 o 
   0  14   6      478.51      468.39     12.20 o 
   2  14   6      125.49      120.47      6.71 o 
   4  14   6       77.04       72.63      5.82 o 
  -5  15   6       49.01       64.19      9.51 o 
  -3  15   6       21.14       26.36      4.09 o 
  -1  15   6      366.69      358.52     11.16 o 
   1  15   6       90.10       87.37      4.77 o 
   3  15   6       48.22       48.84      4.84 o 
  -4  16   6       60.98       56.35      7.10 o 
  -2  16   6       18.78       15.20      6.15 o 
   0  16   6      153.56      152.20      7.90 o 
   2  16   6       26.49       26.49      3.42 o 
   4  16   6      115.46      150.04      9.12 o 
  -3  17   6       24.85       26.97      4.65 o 
  -1  17   6       11.14        7.83      2.95 o 
   1  17   6      288.51      308.96     11.21 o 
   3  17   6      291.72      357.04     24.15 o 
  -4  18   6       15.94       31.73     10.10 o 
  -2  18   6       25.42       30.29      4.69 o 
   0  18   6      105.70       98.64      6.64 o 
   2  18   6       60.48       27.60     12.11 o 
  -3  19   6       30.56       53.76     12.33 o 
  -1  19   6        1.56       10.31      6.14 o 
   1  19   6       77.92       82.02      9.18 o 
   3  19   6        0.51       -2.64      9.34 o 
  -2  20   6       37.24       45.21      6.53 o 
   0  20   6       43.81       36.38      6.31 o 
   2  20   6        9.82        1.62      4.62 o 
  -3  21   6       35.42       63.77      7.76 o 
  -1  21   6       24.73       25.75      4.77 o 
   1  21   6        7.83        8.05      8.62 o 
  -2  22   6       66.26       64.04      7.98 o 
   0  22   6        7.27        7.72      3.88 o 
   2  22   6        5.00        7.61      5.88 o 
  -1  23   6       17.26       21.24      6.42 o 
   1  23   6        4.89       -1.09      4.86 o 
  -5   1   7      119.74      115.55      4.68 o 
  -3   1   7       23.18       29.01      1.89 o 
  -1   1   7      996.83      954.47      9.36 o 
   1   1   7      194.29      191.64      3.06 o 
   3   1   7      263.40      265.01      6.58 o 
   5   1   7        6.76        3.96      2.61 o 
  -6   2   7       49.43       56.25      7.58 o 
  -4   2   7      414.16      401.11      6.55 o 
  -2   2   7     1523.28     1446.81     13.03 o 
   0   2   7      211.88      189.31      3.35 o 
   2   2   7     1235.37     1244.42      9.70 o 
   4   2   7      138.13      130.35      6.96 o 
   6   2   7       63.05       58.53      6.50 o 
  -5   3   7       43.80       38.93      3.27 o 
  -3   3   7      544.80      579.26      6.75 o 
  -1   3   7     6283.39     6217.00     36.04 o 
   1   3   7     2069.91     2053.72     13.43 o 
   3   3   7      411.00      385.69      8.31 o 
   5   3   7      122.72      109.69      7.28 o 
  -6   4   7        5.34        8.17      4.69 o 
  -4   4   7      407.45      398.03      6.99 o 
  -2   4   7      138.57      167.05      3.59 o 
   0   4   7      195.85      199.35      3.79 o 
   2   4   7       53.51       62.74      1.89 o 
   4   4   7      131.26      137.89      7.12 o 
   6   4   7       15.23       12.32      3.66 o 
  -5   5   7      104.71       99.64      5.24 o 
  -3   5   7      293.82      254.67      4.41 o 
  -1   5   7      321.94      350.00      5.56 o 
   1   5   7      316.86      284.38      4.08 o 
   3   5   7       52.24       52.20      4.49 o 
   5   5   7       14.48       13.26      3.63 o 
  -6   6   7       39.49       41.55     12.72 o 
  -4   6   7      320.44      300.30      6.50 o 
  -2   6   7      127.47      131.06      3.53 o 
   0   6   7      707.53      728.54      7.71 o 
   2   6   7      147.93      152.90      2.76 o 
   4   6   7      101.65       93.76      5.09 o 
  -5   7   7      123.31      112.34      6.26 o 
  -3   7   7      336.50      313.06      6.04 o 
  -1   7   7      643.32      653.76      8.04 o 
   1   7   7      828.13      836.73      8.58 o 
   3   7   7      177.85      186.14      7.72 o 
   5   7   7      138.77      139.24     11.74 o 
  -6   8   7       20.09       27.90      7.36 o 
  -4   8   7       64.42       57.12      4.79 o 
  -2   8   7        5.63        3.55      1.35 o 
   0   8   7      561.17      566.83      6.75 o 
   2   8   7       89.81       92.79      2.76 o 
   4   8   7       43.74       49.60      4.24 o 
  -5   9   7      129.88      129.08      8.81 o 
  -3   9   7       36.35       46.19      4.28 o 
  -1   9   7      581.57      594.31      7.47 o 
   1   9   7     1168.81     1191.03     11.25 o 
   3   9   7      264.49      277.93      8.02 o 
   5   9   7       27.42       30.06      4.77 o 
  -4  10   7        9.94        9.68      3.04 o 
  -2  10   7      129.13      124.60      5.33 o 
   0  10   7        3.92        2.82      1.14 o 
   2  10   7      216.51      208.91      4.34 o 
   4  10   7       50.40       48.89      4.35 o 
  -5  11   7       34.72       35.64      6.83 o 
  -3  11   7       38.31       42.92      4.44 o 
  -1  11   7        5.47        2.79      1.48 o 
   1  11   7      592.57      613.52      8.43 o 
   3  11   7       39.65       31.38      3.63 o 
   5  11   7       29.81       30.01      4.80 o 
  -4  12   7      204.63      177.78      7.62 o 
  -2  12   7     2189.98     2069.36     29.90 o 
   0  12   7       56.09       56.99      3.31 o 
   2  12   7      600.19      604.87     10.61 o 
   4  12   7       34.14       27.58      3.82 o 
  -5  13   7       14.42       24.19     11.40 o 
  -3  13   7      157.16      163.41      7.23 o 
  -1  13   7       34.77       36.57      4.44 o 
   1  13   7      259.12      253.50      5.26 o 
   3  13   7       50.78       55.04      5.63 o 
   5  13   7        0.69        3.69      4.30 o 
  -4  14   7      178.22      179.44      9.18 o 
  -2  14   7       39.66       40.88      4.77 o 
   0  14   7      353.40      345.64     10.81 o 
   2  14   7       38.33       36.23      3.28 o 
   4  14   7        3.61       11.26      6.78 o 
  -5  15   7       18.51       40.23      8.61 o 
  -3  15   7       31.50       34.92      4.86 o 
  -1  15   7       82.66       94.78      6.53 o 
   1  15   7      297.30      317.30     10.41 o 
   3  15   7       28.00       35.26      6.00 o 
  -4  16   7       73.18       79.53      8.06 o 
  -2  16   7       75.63       72.69      6.22 o 
   0  16   7      538.73      501.05     13.69 o 
   2  16   7       67.48       68.83      5.99 o 
   4  16   7      317.62      367.42     14.12 o 
  -3  17   7       14.65       11.89      7.17 o 
  -1  17   7      157.93      133.33      7.56 o 
   1  17   7      205.06      196.87     13.22 o 
   3  17   7       30.37       36.00      6.75 o 
  -4  18   7       16.85       31.75     23.08 o 
  -2  18   7        1.58        7.32      3.25 o 
   0  18   7       88.17       87.69      6.57 o 
   2  18   7       35.14       36.03      5.99 o 
  -3  19   7       24.60       17.01     10.42 o 
  -1  19   7       13.34       10.24      4.79 o 
   1  19   7       84.02       59.06      8.55 o 
   3  19   7        3.65       -1.04      9.78 o 
  -2  20   7       26.40       38.38      6.37 o 
   0  20   7       16.99       13.76      4.24 o 
   2  20   7       36.33       37.86      7.96 o 
  -1  21   7       11.44       10.80      4.16 o 
   1  21   7       10.33        7.94      5.63 o 
  -2  22   7       15.14       20.29      5.71 o 
   0  22   7        0.12       -0.45      3.32 o 
  -6   0   8      196.59      209.54      9.97 o 
  -4   0   8        3.67        5.21      2.48 o 
  -2   0   8       86.19       83.77      3.50 o 
   0   0   8      935.10      914.93     10.58 o 
   2   0   8     4463.44     4599.89     39.55 o 
   4   0   8        8.47        9.75      3.88 o 
  -5   1   8       15.29       17.37      2.37 o 
  -3   1   8       95.92       97.72      3.10 o 
  -1   1   8     1440.11     1409.71     11.79 o 
   1   1   8     1052.36     1069.10     10.10 o 
   3   1   8      530.76      526.99      9.79 o 
   5   1   8       27.04       24.88      4.41 o 
  -6   2   8       43.34       46.19      4.69 o 
  -4   2   8      520.41      496.87      8.66 o 
  -2   2   8      865.43      794.08      9.96 o 
   0   2   8      171.43      185.03      3.54 o 
   2   2   8     2445.88     2477.96     16.88 o 
   4   2   8      102.15      114.26      6.61 o 
  -5   3   8       21.02       20.47      2.71 o 
  -3   3   8      114.52      112.19      3.31 o 
  -1   3   8     4134.21     4173.93     26.20 o 
   1   3   8      109.06      116.37      2.51 o 
   3   3   8      394.93      392.30      8.67 o 
   5   3   8       15.37       16.08      3.90 o 
  -6   4   8       29.09       40.95      8.62 o 
  -4   4   8      710.05      690.90     10.23 o 
  -2   4   8      292.19      266.52      4.69 o 
   0   4   8       16.83       17.31      1.47 o 
   2   4   8      404.60      406.42      5.02 o 
   4   4   8      254.63      256.39      9.78 o 
  -5   5   8        7.56       -0.69      2.07 o 
  -3   5   8      240.19      230.70      4.98 o 
  -1   5   8      145.36      161.51      3.73 o 
   1   5   8       52.96       61.10      2.17 o 
   3   5   8       95.17      111.78      5.15 o 
   5   5   8       30.58       30.24      4.78 o 
  -6   6   8       11.86       22.92      4.80 o 
  -4   6   8      158.85      143.91      6.56 o 
  -2   6   8       31.20       34.96      2.04 o 
   0   6   8       34.58       36.62      2.01 o 
   2   6   8       44.22       42.62      2.14 o 
   4   6   8      137.82      134.49      7.38 o 
  -5   7   8       14.80       18.06      4.49 o 
  -3   7   8       30.63       31.17      3.73 o 
  -1   7   8      400.82      410.67      6.51 o 
   1   7   8       63.37       72.20      2.61 o 
   3   7   8      191.26      185.73      7.91 o 
   5   7   8       16.70       18.20      4.16 o 
  -6   8   8       38.99       48.23      9.38 o 
  -4   8   8       25.74       28.76      4.78 o 
  -2   8   8       85.64       89.47      3.91 o 
   0   8   8       39.47       38.68      2.06 o 
   2   8   8      188.72      187.62      3.97 o 
   4   8   8        7.71       10.36      2.78 o 
  -5   9   8       14.08       23.70      4.39 o 
  -3   9   8       13.46        9.45      2.86 o 
  -1   9   8      178.42      177.84      4.21 o 
   1   9   8      270.09      282.36      5.07 o 
   3   9   8      232.28      237.26      7.57 o 
   5   9   8        2.28       -0.58      2.53 o 
  -4  10   8       28.58       34.42      4.25 o 
  -2  10   8      156.65      147.87      7.26 o 
   0  10   8      343.80      319.58      5.92 o 
   2  10   8      470.23      464.07      6.68 o 
   4  10   8        7.21        6.21      2.57 o 
  -5  11   8        9.83       14.12      4.76 o 
  -3  11   8      302.60      275.96     11.18 o 
  -1  11   8      165.33      159.66      5.97 o 
   1  11   8      772.95      763.55      9.13 o 
   3  11   8        3.21        2.02      2.30 o 
   5  11   8       21.53       18.07      5.67 o 
  -4  12   8       52.74       66.72      6.38 o 
  -2  12   8      795.66      761.90     16.69 o 
   0  12   8        5.72        5.73      1.75 o 
   2  12   8      449.63      425.64      7.36 o 
   4  12   8       50.90       51.81      4.70 o 
  -5  13   8        5.35       11.56      7.94 o 
  -3  13   8      316.85      291.85     10.79 o 
  -1  13   8      248.75      242.15      9.73 o 
   1  13   8       93.53       93.15      3.70 o 
   3  13   8       35.54       38.63      4.53 o 
  -4  14   8        5.18        6.58      4.21 o 
  -2  14   8      145.75      134.32      7.37 o 
   0  14   8      321.47      292.01     11.55 o 
   2  14   8       38.20       37.46      4.31 o 
   4  14   8       20.08       13.64      3.87 o 
  -3  15   8       16.97       24.51      4.60 o 
  -1  15   8       31.68       31.06      4.52 o 
   1  15   8      431.58      447.38     12.55 o 
   3  15   8        5.77        3.59      3.14 o 
  -4  16   8       19.15       22.47      4.46 o 
  -2  16   8       59.33       53.47      5.65 o 
   0  16   8      424.83      429.17     12.81 o 
   2  16   8        4.20        5.06      4.37 o 
   4  16   8       30.97       39.16      6.16 o 
  -3  17   8       62.69       71.26      8.09 o 
  -1  17   8      109.58       97.24      7.06 o 
   1  17   8      151.03      143.13     11.11 o 
   3  17   8       26.10       26.31      4.92 o 
  -2  18   8       12.46       10.70      3.66 o 
   0  18   8      133.35      142.66     10.26 o 
   2  18   8       48.53       48.20      8.12 o 
  -3  19   8       22.88       43.25      6.52 o 
  -1  19   8       19.94       24.20      4.70 o 
   1  19   8       92.47       94.37     13.85 o 
   3  19   8        1.07       -4.41      4.59 o 
  -2  20   8       25.98       33.51      6.36 o 
   0  20   8       48.07       44.40      5.94 o 
   2  20   8        7.09       11.01      6.33 o 
  -1  21   8       29.03       41.13      5.56 o 
   1  21   8        4.13        7.41      8.58 o 
   0  22   8        5.68        5.75      4.41 o 
  -5   1   9       55.49       55.20      3.51 o 
  -3   1   9      123.81      135.04      3.99 o 
  -1   1   9      300.69      282.87      4.57 o 
   1   1   9      381.27      396.57      5.93 o 
   3   1   9     1223.32     1142.49     19.93 o 
   5   1   9       81.76       79.53      6.90 o 
  -6   2   9       44.67       62.00      5.67 o 
  -4   2   9      153.80      146.34      6.49 o 
  -2   2   9      934.71      888.73      9.49 o 
   0   2   9      605.04      622.85      7.03 o 
   2   2   9      947.45      997.86      9.09 o 
   4   2   9       72.11       73.22      5.93 o 
  -5   3   9       32.41       36.96      3.34 o 
  -3   3   9      399.53      389.18      7.83 o 
  -1   3   9     1114.86     1060.46     10.12 o 
   1   3   9      342.24      329.79      4.36 o 
   3   3   9      492.70      497.19     10.15 o 
   5   3   9        0.75        2.71      3.15 o 
  -6   4   9        3.54        5.87      2.97 o 
  -4   4   9      203.77      183.47      5.43 o 
  -2   4   9      275.06      285.84      5.10 o 
   0   4   9       56.80       62.04      2.25 o 
   2   4   9      495.25      496.57      5.52 o 
   4   4   9      116.59      110.15      6.94 o 
  -5   5   9      111.35      102.00      5.56 o 
  -3   5   9      329.85      317.47      7.60 o 
  -1   5   9      927.05      943.02     10.07 o 
   1   5   9      254.15      243.24      5.00 o 
   3   5   9      262.44      260.13      7.60 o 
   5   5   9       23.41       15.77      3.95 o 
  -6   6   9        1.99       22.66     12.25 o 
  -4   6   9        5.61        5.90      2.39 o 
  -2   6   9       13.36       11.83      1.81 o 
   0   6   9     1015.50     1051.69     10.61 o 
   2   6   9       14.83       15.63      1.63 o 
   4   6   9       67.13       59.42      5.63 o 
  -5   7   9       44.70       40.61      5.21 o 
  -3   7   9       41.13       40.98      4.81 o 
  -1   7   9      736.22      731.14      8.30 o 
   1   7   9       21.25       23.26      1.73 o 
   3   7   9       10.16       10.62      2.70 o 
   5   7   9        5.07        4.78      4.48 o 
  -4   8   9       58.09       54.65      4.99 o 
  -2   8   9       92.13       81.17      5.60 o 
   0   8   9      328.50      334.79      5.55 o 
   2   8   9      369.01      388.61      6.45 o 
   4   8   9      147.60      147.42      6.56 o 
  -5   9   9       22.08       35.57      7.64 o 
  -3   9   9       84.00       79.45      6.22 o 
  -1   9   9       49.16       48.50      3.44 o 
   1   9   9        7.13        4.53      1.36 o 
   3   9   9      112.64      115.98      5.72 o 
   5   9   9       11.78        9.77      3.58 o 
  -4  10   9       62.16       71.97      6.45 o 
  -2  10   9       27.50       26.77      4.14 o 
   0  10   9       21.99       25.06      2.53 o 
   2  10   9      230.16      242.29      5.52 o 
   4  10   9       35.31       36.43      5.14 o 
  -5  11   9       58.72       81.59      6.21 o 
  -3  11   9      191.08      168.09      8.37 o 
  -1  11   9      635.20      611.58     14.83 o 
   1  11   9      135.54      126.61      3.82 o 
   3  11   9       18.45       20.65      3.51 o 
  -4  12   9      159.63      152.48      7.47 o 
  -2  12   9      249.42      239.15      9.60 o 
   0  12   9       22.71       27.98      3.33 o 
   2  12   9      105.08      109.60      5.56 o 
   4  12   9        4.76        6.36      2.64 o 
  -5  13   9       22.98       22.52     13.86 o 
  -3  13   9      650.89      617.26     16.13 o 
  -1  13   9      752.81      744.60     16.63 o 
   1  13   9      232.49      230.44      6.30 o 
   3  13   9       82.15       82.20      5.13 o 
  -4  14   9        6.85       13.21      3.94 o 
  -2  14   9        0.65        2.04      2.68 o 
   0  14   9      159.70      177.87      8.50 o 
   2  14   9      136.86      138.90      6.90 o 
   4  14   9       64.89       81.90      6.59 o 
  -3  15   9        9.44        6.33      3.23 o 
  -1  15   9        7.19       10.82      3.74 o 
   1  15   9      289.54      311.28     15.22 o 
   3  15   9       63.66       68.54      5.86 o 
  -4  16   9       11.26       27.40      5.44 o 
  -2  16   9        5.46        9.73      3.95 o 
   0  16   9      106.95      105.92      7.02 o 
   2  16   9       51.79       56.71      6.90 o 
  -3  17   9        7.11       12.97      8.92 o 
  -1  17   9       88.40       86.41      6.85 o 
   1  17   9       39.08       35.95      7.53 o 
   3  17   9        5.65        3.34      4.55 o 
  -2  18   9       22.88       32.35      5.43 o 
   0  18   9       93.11       94.62      7.33 o 
   2  18   9       42.45       48.10      6.81 o 
  -3  19   9        9.34       28.28      5.94 o 
  -1  19   9       21.51       30.47      5.12 o 
   1  19   9       19.15       15.32     12.78 o 
  -2  20   9        6.07       22.28     11.01 o 
   0  20   9       44.93       49.98      6.12 o 
   2  20   9       30.45       39.18      8.56 o 
  -1  21   9       16.11       22.88      5.03 o 
   1  21   9        1.50       -7.72      4.38 o 
  -6   0  10       78.77      133.38     13.90 o 
  -4   0  10       86.56       91.82      6.52 o 
  -2   0  10       85.14       74.50      3.64 o 
   0   0  10     1564.95     1573.11     18.63 o 
   2   0  10      995.48     1019.04     13.56 o 
   4   0  10      181.49      151.04     11.24 o 
  -5   1  10        3.35        1.53      2.30 o 
  -3   1  10       14.46       13.61      2.30 o 
  -1   1  10       76.56       74.29      2.68 o 
   1   1  10      286.83      302.99      5.46 o 
   3   1  10      776.72      750.57     16.12 o 
   5   1  10       36.03       37.49      5.30 o 
  -6   2  10      153.74      160.15      7.03 o 
  -4   2  10       22.91       18.87      4.27 o 
  -2   2  10      263.29      245.16      4.68 o 
   0   2  10      910.15      925.39      9.28 o 
   2   2  10       77.27       74.86      2.57 o 
   4   2  10       49.64       51.92      5.38 o 
  -5   3  10       15.01       15.35      5.48 o 
  -3   3  10     1724.27     1599.64     19.44 o 
  -1   3  10      135.07      141.95      3.54 o 
   1   3  10      117.79      125.88      2.96 o 
   3   3  10       19.03       28.03      3.39 o 
   5   3  10        1.10        1.66      2.56 o 
  -6   4  10       29.87       28.85      5.25 o 
  -4   4  10       47.48       42.99      4.06 o 
  -2   4  10      545.99      562.41      7.63 o 
   0   4  10     1128.71     1130.90     10.01 o 
   2   4  10       24.84       24.95      2.15 o 
   4   4  10      135.92      141.02      7.77 o 
  -5   5  10        2.71        6.55      3.17 o 
  -3   5  10      155.53      159.78      6.72 o 
  -1   5  10      112.79      107.93      3.54 o 
   1   5  10       86.61       94.41      2.73 o 
   3   5  10      305.38      306.50      8.57 o 
   5   5  10        5.14        1.58      2.79 o 
  -4   6  10      121.69       89.87      5.27 o 
  -2   6  10       13.63       14.26      3.44 o 
   0   6  10     1130.64     1171.37     11.80 o 
   2   6  10       57.79       55.65      3.23 o 
   4   6  10       23.52       26.81      4.53 o 
  -5   7  10       57.52       55.24      6.25 o 
  -3   7  10       55.47       62.88      6.76 o 
  -1   7  10      319.55      331.72      6.01 o 
   1   7  10      143.36      147.93      3.66 o 
   3   7  10       31.16       32.85      3.75 o 
   5   7  10       40.42       43.86      5.81 o 
  -4   8  10       68.97       68.63      6.61 o 
  -2   8  10      112.91      114.71     10.65 o 
   0   8  10       79.83       77.07      3.03 o 
   2   8  10       20.31       21.38      3.21 o 
   4   8  10       64.81       61.69      7.69 o 
  -5   9  10       24.65       25.94      4.51 o 
  -3   9  10       23.10       17.28      3.90 o 
  -1   9  10       25.28       23.88      2.60 o 
   1   9  10      219.54      227.19      4.94 o 
   3   9  10       34.20       41.45      4.03 o 
  -4  10  10        4.05        5.08      2.98 o 
  -2  10  10       46.77       43.81      5.06 o 
   0  10  10      120.32      126.78      4.18 o 
   2  10  10       18.74       20.52      2.62 o 
   4  10  10       50.14       49.24      5.64 o 
  -5  11  10       11.32        9.10      4.92 o 
  -3  11  10       41.26       41.95      5.25 o 
  -1  11  10      398.65      401.28     12.01 o 
   1  11  10      340.46      342.73      6.76 o 
   3  11  10       23.58       18.81      3.45 o 
  -4  12  10       81.44       96.28     11.22 o 
  -2  12  10       36.10       32.38      4.69 o 
   0  12  10       95.88       91.33      6.49 o 
   2  12  10      195.32      201.73      7.20 o 
   4  12  10        7.92        5.97      3.00 o 
  -3  13  10       48.01       67.71      6.47 o 
  -1  13  10      461.69      436.63     12.94 o 
   1  13  10      131.93      118.46     13.96 o 
   3  13  10       23.44       26.67      3.85 o 
  -4  14  10      129.41      170.84     12.82 o 
  -2  14  10      261.80      235.89      9.94 o 
   0  14  10       63.34       75.80      6.47 o 
   2  14  10       11.01       14.04      3.66 o 
   4  14  10        9.95       15.86      5.17 o 
  -3  15  10       19.55       26.85      4.92 o 
  -1  15  10       68.03       87.07     14.06 o 
   1  15  10      347.45      349.52     17.84 o 
   3  15  10       24.63       30.79      4.69 o 
  -4  16  10       41.41       66.74      7.93 o 
  -2  16  10       37.17       45.28      5.83 o 
   0  16  10       23.84       25.73      4.82 o 
   2  16  10       58.32       60.30     10.64 o 
  -3  17  10       16.66       17.74      5.12 o 
  -1  17  10       36.00       31.07      5.43 o 
   1  17  10      208.75      203.59     13.60 o 
   3  17  10       22.31       12.46      5.46 o 
  -2  18  10        0.21        6.91      4.09 o 
   0  18  10        3.99        8.25      3.71 o 
   2  18  10       16.87       14.85      5.64 o 
  -1  19  10       21.36       20.97      4.54 o 
   1  19  10       69.96       66.53      9.92 o 
  -2  20  10        2.02       20.37      5.91 o 
   0  20  10        0.08       10.24     11.97 o 
  -1  21  10        3.88        6.68      4.16 o 
  -5   1  11      132.16      157.44     10.74 o 
  -3   1  11       95.38       91.65      4.28 o 
  -1   1  11      101.64       99.65      3.24 o 
   1   1  11      205.99      212.24      4.90 o 
   3   1  11      403.01      392.57     11.89 o 
   5   1  11       10.16        6.95      3.69 o 
  -4   2  11      125.08      126.02      5.11 o 
  -2   2  11      145.94      130.00      3.99 o 
   0   2  11      144.33      144.07      3.60 o 
   2   2  11      160.47      155.70      5.20 o 
   4   2  11      174.49      155.66      9.18 o 
  -5   3  11       30.27       37.23      5.36 o 
  -3   3  11      558.27      541.49     10.56 o 
  -1   3  11      984.45     1017.25     10.70 o 
   1   3  11       28.40       28.26      1.82 o 
   3   3  11      162.16      168.03      8.06 o 
   5   3  11        1.73        4.26      2.96 o 
  -4   4  11       10.95       13.35      3.17 o 
  -2   4  11     1576.08     1473.48     20.12 o 
   0   4  11      538.04      545.33      6.85 o 
   2   4  11      101.42      106.07      5.36 o 
   4   4  11       36.40       45.97      5.43 o 
  -5   5  11       25.98       27.19      3.95 o 
  -3   5  11      101.64       93.08      5.74 o 
  -1   5  11      409.92      427.66      7.07 o 
   1   5  11       89.16       88.51      2.85 o 
   3   5  11      366.21      364.61      9.53 o 
   5   5  11        0.69       -1.51      2.77 o 
  -4   6  11       40.51       39.72      4.70 o 
  -2   6  11      112.59      105.21      6.40 o 
   0   6  11       20.15       23.90      1.90 o 
   2   6  11      170.14      182.38      6.78 o 
   4   6  11        3.22        1.49      2.81 o 
  -5   7  11       87.76       91.65     10.90 o 
  -3   7  11      113.81      103.00      6.67 o 
  -1   7  11      321.70      313.61      6.63 o 
   1   7  11      316.77      323.53      5.53 o 
   3   7  11       51.26       54.45      4.55 o 
  -4   8  11       58.57       58.35      6.17 o 
  -2   8  11       67.13       65.51      5.79 o 
   0   8  11       23.45       22.48      2.39 o 
   2   8  11       21.75       25.88      3.50 o 
   4   8  11       32.71       22.17      4.41 o 
  -5   9  11       17.27       23.71      5.52 o 
  -3   9  11      101.43       93.57      6.53 o 
  -1   9  11       12.60       11.03      3.67 o 
   1   9  11       57.27       54.80      2.71 o 
   3   9  11       77.98       74.05      5.07 o 
  -4  10  11       68.98       81.40      7.08 o 
  -2  10  11        7.74        6.74      3.09 o 
   0  10  11      146.36      153.62      5.34 o 
   2  10  11      122.59      121.27      5.78 o 
   4  10  11        0.31       -0.22      2.89 o 
  -5  11  11       10.25       33.39      9.69 o 
  -3  11  11      148.49      140.60      7.99 o 
  -1  11  11      114.18      115.27      7.14 o 
   1  11  11      670.41      696.39     10.13 o 
   3  11  11       12.50       10.74      2.99 o 
  -4  12  11      128.12      143.73     14.57 o 
  -2  12  11      286.47      263.23     10.29 o 
   0  12  11      390.54      379.80     11.99 o 
   2  12  11       58.94       58.33      5.32 o 
   4  12  11        9.86       11.66      3.46 o 
  -3  13  11       11.81       22.86      4.54 o 
  -1  13  11      343.93      335.64     11.70 o 
   1  13  11       32.26       45.51     10.56 o 
   3  13  11       10.04       10.67      3.79 o 
  -4  14  11       17.30       37.97     11.14 o 
  -2  14  11       71.73       73.18      6.66 o 
   0  14  11      180.05      170.19      8.72 o 
   2  14  11       33.87       34.62      6.45 o 
  -3  15  11       56.02       63.77      6.62 o 
  -1  15  11       39.59       30.34      5.04 o 
   1  15  11      208.24      201.85     13.19 o 
   3  15  11       21.04       17.72      4.39 o 
  -2  16  11       58.64       59.86      9.45 o 
   0  16  11       31.44       33.74      5.29 o 
   2  16  11       97.15      104.43      8.96 o 
  -3  17  11        6.87       26.81      8.50 o 
  -1  17  11       64.91       61.45      6.61 o 
   1  17  11        8.89       16.63      7.17 o 
  -2  18  11        3.51        5.09      3.38 o 
   0  18  11      100.86      109.98      7.70 o 
   2  18  11        6.86        2.10      5.17 o 
  -1  19  11       19.33       21.65      5.11 o 
   1  19  11       27.35       17.04      7.54 o 
   0  20  11        2.20        5.70      5.99 o 
  -4   0  12       37.58       35.35      4.85 o 
  -2   0  12      119.89      115.62      6.78 o 
   0   0  12      413.45      421.89      9.37 o 
   2   0  12       50.92       54.67      5.35 o 
   4   0  12      558.22      501.44     20.90 o 
  -5   1  12       72.08       80.48      6.24 o 
  -3   1  12       69.05       66.05      4.01 o 
  -1   1  12      105.14      109.57      3.54 o 
   1   1  12      190.63      202.21      5.10 o 
   3   1  12      564.09      547.79     14.42 o 
   5   1  12       23.82       29.02      4.88 o 
  -4   2  12       45.86       44.80      4.23 o 
  -2   2  12      116.75      117.81      4.84 o 
   0   2  12      104.73      109.81      3.43 o 
   2   2  12      279.50      312.68      8.55 o 
   4   2  12       88.83       99.51      8.61 o 
  -5   3  12       13.00       19.25      5.23 o 
  -3   3  12       29.07       36.60      3.77 o 
  -1   3  12       50.64       52.71      2.86 o 
   1   3  12      100.63       96.67      3.12 o 
   3   3  12      259.34      237.36      9.71 o 
  -4   4  12       12.95       15.21      3.43 o 
  -2   4  12     1057.02      944.95     14.65 o 
   0   4  12      244.54      254.50      4.90 o 
   2   4  12       87.52       86.29      5.14 o 
   4   4  12      112.59      108.95      7.52 o 
  -5   5  12        6.98       38.20     12.04 o 
  -3   5  12      274.80      236.77      8.45 o 
  -1   5  12       13.73       16.11      2.46 o 
   1   5  12      109.68      117.80      3.24 o 
   3   5  12        6.13        8.10      2.82 o 
  -4   6  12       63.93       58.54      6.23 o 
  -2   6  12      102.05      107.29      6.91 o 
   0   6  12       40.40       41.89      2.39 o 
   2   6  12       48.33       55.85      4.46 o 
   4   6  12       23.73       20.79      4.45 o 
  -3   7  12       92.44       96.23      6.95 o 
  -1   7  12        3.21        7.61      2.99 o 
   1   7  12       55.68       51.34      2.48 o 
   3   7  12       10.90        9.61      3.17 o 
  -4   8  12       36.55       38.49      8.22 o 
  -2   8  12        8.42        8.52      3.45 o 
   0   8  12       71.38       74.54      4.16 o 
   2   8  12        3.52       -1.26      2.35 o 
   4   8  12       10.97       11.27      4.57 o 
  -5   9  12       72.93       96.24     15.32 o 
  -3   9  12       36.94       42.17      5.28 o 
  -1   9  12       43.72       47.71      5.51 o 
   1   9  12      253.09      259.16      5.59 o 
   3   9  12       55.56       56.26      4.89 o 
  -4  10  12       51.31       62.05      6.93 o 
  -2  10  12       71.62       70.31      6.32 o 
   0  10  12      103.59      101.91      6.83 o 
   2  10  12      199.28      192.30      7.25 o 
   4  10  12       30.70       29.77      5.90 o 
  -3  11  12       88.11       93.12      7.28 o 
  -1  11  12      281.79      279.38     10.70 o 
   1  11  12      262.21      272.17     10.46 o 
   3  11  12       32.28       39.79      4.35 o 
  -4  12  12       99.00      133.48      9.81 o 
  -2  12  12      165.30      156.96      8.56 o 
   0  12  12      368.49      357.38     11.90 o 
   2  12  12       13.75        9.85      3.62 o 
  -3  13  12       52.15       56.01      7.02 o 
  -1  13  12      222.25      235.21     10.17 o 
   1  13  12       29.80       27.69      7.03 o 
   3  13  12       67.65       70.00      6.43 o 
  -4  14  12       38.63       70.50     10.31 o 
  -2  14  12       47.48       48.71     11.67 o 
   0  14  12       18.76       22.04      4.58 o 
   2  14  12       92.64      103.70      8.88 o 
  -3  15  12       64.48       91.38      8.05 o 
  -1  15  12       17.62       15.86      4.33 o 
   1  15  12       51.24       56.57      9.01 o 
   3  15  12       39.94       45.25      7.17 o 
  -2  16  12       33.15       32.17     10.90 o 
   0  16  12        2.11        2.92      5.19 o 
   2  16  12       42.49       41.94      7.22 o 
  -3  17  12       10.75       21.45      8.83 o 
  -1  17  12       21.65       26.52      5.20 o 
   1  17  12       21.62       24.04      7.45 o 
  -2  18  12        7.20       22.04      4.57 o 
   0  18  12       64.96       66.48      9.55 o 
  -1  19  12        3.01        6.20      5.05 o 
  -5   1  13       33.93       46.39      5.36 o 
  -3   1  13      177.38      177.22      7.57 o 
  -1   1  13      135.40      124.66      5.21 o 
   1   1  13      107.52      110.57      3.94 o 
   3   1  13       71.69       64.09      6.32 o 
  -4   2  13       30.80       26.59      4.33 o 
  -2   2  13      642.38      633.49     10.86 o 
   0   2  13      134.69      135.58      4.58 o 
   2   2  13       19.63       20.69      3.56 o 
   4   2  13      214.74      199.65      9.85 o 
  -5   3  13       12.62       11.76      3.54 o 
  -3   3  13      361.49      346.85      9.21 o 
  -1   3  13       28.27       26.92      3.49 o 
   1   3  13      206.21      210.39      5.01 o 
   3   3  13      119.34      114.90      7.53 o 
  -4   4  13       31.66       23.71      3.94 o 
  -2   4  13       91.56       96.76      5.98 o 
   0   4  13      244.70      242.02      4.99 o 
   2   4  13       81.93       83.48      5.29 o 
   4   4  13       52.66       48.95      6.03 o 
  -5   5  13        6.69       19.88      6.48 o 
  -3   5  13       61.33       63.29      6.69 o 
  -1   5  13      210.17      199.25      7.65 o 
   1   5  13      269.50      276.33      4.93 o 
   3   5  13      189.65      193.36      9.22 o 
  -4   6  13       15.94       19.18      4.03 o 
  -2   6  13      266.47      247.88      9.97 o 
   0   6  13       26.91       30.22      2.96 o 
   2   6  13      303.88      324.56      9.23 o 
   4   6  13       33.07       34.00      5.25 o 
  -5   7  13       28.04       37.78      6.80 o 
  -3   7  13       40.93       47.80      5.53 o 
  -1   7  13       30.07       26.85      4.01 o 
   1   7  13       33.43       37.25      2.30 o 
   3   7  13       62.56       61.45      5.09 o 
  -4   8  13        4.84       14.18      3.62 o 
  -2   8  13       24.94       26.69      5.01 o 
   0   8  13       54.21       46.35      4.54 o 
   2   8  13        7.29        5.70      2.97 o 
   4   8  13       65.17       63.00      9.16 o 
  -3   9  13        6.84       12.60      3.56 o 
  -1   9  13      136.48      143.80      8.06 o 
   1   9  13       62.10       62.36      5.98 o 
   3   9  13        5.95        7.52      3.49 o 
  -4  10  13       60.28       82.51      7.15 o 
  -2  10  13        0.28        1.50      3.39 o 
   0  10  13       96.94       99.75      9.51 o 
   2  10  13       86.66       86.35      6.44 o 
  -3  11  13       48.68       51.14      8.39 o 
  -1  11  13       13.92       10.76      4.21 o 
   1  11  13      165.53      172.99     12.12 o 
   3  11  13       27.79       30.11      4.98 o 
  -4  12  13       38.39       40.94      7.84 o 
  -2  12  13       37.17       38.77      5.41 o 
   0  12  13      203.35      212.35     10.53 o 
   2  12  13        2.57        2.81      4.67 o 
  -3  13  13       11.87       21.43      8.59 o 
  -1  13  13      392.17      374.28     12.99 o 
   1  13  13        1.71       -1.96      5.34 o 
   3  13  13        5.37        5.49      3.81 o 
  -2  14  13       35.57       36.36      5.43 o 
   0  14  13      122.30      111.98      7.63 o 
   2  14  13      243.54      259.42     12.53 o 
  -3  15  13       41.05       67.71     12.99 o 
  -1  15  13       26.77       25.88      5.07 o 
   1  15  13       33.10       42.31      8.46 o 
  -2  16  13        3.65        7.54      3.77 o 
   0  16  13        9.71        7.53      6.19 o 
   2  16  13        7.13       -1.32      5.17 o 
  -1  17  13       63.34       61.73      7.15 o 
   1  17  13       15.52       12.91      6.74 o 
   0  18  13       32.48       38.63     12.51 o 
  -4   0  14       70.74       88.09     19.96 o 
  -2   0  14      177.06      170.88      8.58 o 
   0   0  14      273.99      270.88      9.46 o 
   2   0  14        0.12       -4.97      4.29 o 
   4   0  14      281.00      238.33     24.82 o 
  -5   1  14        1.10        6.37      3.18 o 
  -3   1  14       27.51       32.92      3.81 o 
  -1   1  14       44.02       58.98      4.75 o 
   1   1  14       31.79       28.91      3.35 o 
   3   1  14       69.18       54.29      5.86 o 
  -4   2  14       49.96       62.15      5.79 o 
  -2   2  14      528.11      511.48     10.10 o 
   0   2  14       60.27       65.63      3.37 o 
   2   2  14       19.47       16.97      3.83 o 
   4   2  14       20.62       12.48      4.00 o 
  -3   3  14      266.33      234.77      7.75 o 
  -1   3  14      308.73      318.38      8.58 o 
   1   3  14      187.63      181.51      5.43 o 
   3   3  14       17.86       19.24      4.66 o 
  -4   4  14       12.04       14.75      3.62 o 
  -2   4  14      212.77      188.74     10.62 o 
   0   4  14       76.97       73.57      4.36 o 
   2   4  14      144.29      148.62      6.73 o 
   4   4  14        2.57        4.58      3.13 o 
  -5   5  14        1.66        9.84      4.63 o 
  -3   5  14      155.52      147.98      7.12 o 
  -1   5  14      115.35      129.06      5.85 o 
   1   5  14       78.32       77.48      4.04 o 
   3   5  14       54.56       64.51      6.41 o 
  -4   6  14       22.75       28.28      4.79 o 
  -2   6  14      169.49      141.65      7.02 o 
   0   6  14       57.53       61.01      4.42 o 
   2   6  14       16.95       17.24      3.60 o 
   4   6  14        1.37        5.39      3.34 o 
  -3   7  14        5.57       10.96      3.50 o 
  -1   7  14       37.04       41.88      3.98 o 
   1   7  14       47.80       56.20      4.57 o 
   3   7  14        7.61        8.82      3.87 o 
  -4   8  14        8.36       13.60      4.49 o 
  -2   8  14       23.51       29.75      4.87 o 
   0   8  14      132.63      133.67      6.63 o 
   2   8  14       21.79       18.47      3.73 o 
  -3   9  14       12.31       13.84      4.18 o 
  -1   9  14       42.71       40.94      6.35 o 
   1   9  14      175.15      173.28      9.25 o 
   3   9  14        5.80        7.86      3.28 o 
  -4  10  14       93.45      115.70      9.38 o 
  -2  10  14       12.91       16.11      4.44 o 
   0  10  14      296.20      285.34     10.93 o 
   2  10  14        1.35        2.75      3.22 o 
  -3  11  14        0.16        8.95      3.95 o 
  -1  11  14       17.35       17.60      4.41 o 
   1  11  14       59.77       54.66      8.48 o 
   3  11  14       31.82       24.46      6.50 o 
  -2  12  14        4.67        4.11      3.39 o 
   0  12  14      129.28      148.45     16.25 o 
   2  12  14       19.03       17.27      5.67 o 
  -3  13  14       23.69       32.49      6.41 o 
  -1  13  14       20.53       25.45      5.12 o 
   1  13  14      181.99      160.87     12.70 o 
  -2  14  14        3.43       11.77      4.16 o 
   0  14  14      122.22      110.01     10.95 o 
   2  14  14      100.40      108.14      9.78 o 
  -1  15  14       45.92       37.78      5.76 o 
   1  15  14       59.96       53.28      9.42 o 
  -2  16  14       16.01       26.95      6.54 o 
   0  16  14        8.73        4.52      5.64 o 
  -1  17  14        0.45        9.47      4.16 o 
  -3   1  15       15.46       18.58      5.82 o 
  -1   1  15      220.73      219.50      6.96 o 
   1   1  15       56.16       62.14      4.28 o 
   3   1  15       24.06       20.74      4.79 o 
  -4   2  15       11.61       12.41      3.46 o 
  -2   2  15       99.44      107.11      5.97 o 
   0   2  15       82.93       91.05      4.81 o 
   2   2  15       14.45       12.65      3.90 o 
  -3   3  15       46.09       52.08      4.60 o 
  -1   3  15      313.16      309.92      9.70 o 
   1   3  15       88.05       98.79      5.00 o 
   3   3  15       33.73       31.20      5.47 o 
  -4   4  15        9.24       11.31      3.95 o 
  -2   4  15      223.96      225.99     10.17 o 
   0   4  15       25.37       24.17      3.24 o 
   2   4  15       29.23       31.59      4.20 o 
  -3   5  15       94.03       91.80      6.34 o 
  -1   5  15       19.46       26.04      3.82 o 
   1   5  15      393.21      377.83      8.92 o 
   3   5  15      150.58      143.34      8.67 o 
  -4   6  15       37.13       44.96      5.86 o 
  -2   6  15       45.08       38.83      4.85 o 
   0   6  15       10.01        8.52      2.86 o 
   2   6  15       75.11       82.26      7.10 o 
  -3   7  15      125.27      127.42      9.19 o 
  -1   7  15       26.15       27.87      4.17 o 
   1   7  15       31.39       37.53      5.09 o 
   3   7  15       11.41        9.86      4.09 o 
  -4   8  15       42.42       63.45      8.00 o 
  -2   8  15        4.55        9.98      3.33 o 
   0   8  15       49.08       45.48      4.77 o 
   2   8  15       19.72       17.98      4.28 o 
  -3   9  15       16.04       21.33      4.22 o 
  -1   9  15        0.58        4.81      3.36 o 
   1   9  15       31.01       24.51      5.24 o 
   3   9  15       16.86       18.04      9.29 o 
  -2  10  15        1.45       13.03      4.07 o 
   0  10  15      174.92      179.41     12.55 o 
   2  10  15        0.12       -1.08      3.40 o 
  -3  11  15       11.93       15.90      4.07 o 
  -1  11  15       63.50       65.70      6.81 o 
   1  11  15        9.06        5.27      5.58 o 
  -2  12  15        1.15        6.31      3.68 o 
   0  12  15      250.67      269.09      9.55 o 
   2  12  15        3.41       -0.73      6.08 o 
  -3  13  15       14.88       26.22      8.34 o 
  -1  13  15       95.71       89.82      7.79 o 
   1  13  15       33.47       17.05      7.10 o 
  -2  14  15       13.55       23.11      4.87 o 
   0  14  15       65.48       75.59     10.31 o 
  -1  15  15        2.82       10.03      9.37 o 
   1  15  15        6.18        6.02      6.61 o 
  -4   0  16       40.31       80.90      9.64 o 
  -2   0  16       28.39       34.25      5.72 o 
   0   0  16      105.77      104.52      7.85 o 
   2   0  16       22.85       27.13      7.22 o 
  -3   1  16        9.10        2.62      3.49 o 
  -1   1  16       55.72       53.54      4.92 o 
   1   1  16        6.72        5.62      2.77 o 
   3   1  16        8.59        5.22      3.81 o 
  -4   2  16        1.35        5.58      2.92 o 
  -2   2  16      271.58      261.97      8.65 o 
   0   2  16        7.51        7.88      2.93 o 
   2   2  16       14.04        4.41      3.96 o 
  -3   3  16       40.48       42.48      4.43 o 
  -1   3  16      317.57      327.84     10.45 o 
   1   3  16      126.87      133.69      5.84 o 
   3   3  16       11.07        4.35      7.50 o 
  -4   4  16       15.08       17.69      6.75 o 
  -2   4  16      291.41      269.01      9.94 o 
   0   4  16       13.05        8.17      3.08 o 
   2   4  16      187.01      203.26      9.25 o 
  -3   5  16       38.53       42.77      6.64 o 
  -1   5  16       53.31       54.50      4.83 o 
   1   5  16        5.25        3.95      3.63 o 
   3   5  16       35.40       34.44      5.68 o 
  -4   6  16        5.80       23.95      8.51 o 
  -2   6  16       17.19       22.67      4.63 o 
   0   6  16        0.24        2.76      2.53 o 
   2   6  16      121.62      107.49      8.88 o 
  -3   7  16      135.38      123.78      9.08 o 
  -1   7  16        6.97       12.09      3.78 o 
   1   7  16       60.85       58.99      5.96 o 
   3   7  16       12.73        8.13      4.43 o 
  -2   8  16        3.79        5.81      3.44 o 
   0   8  16       87.56       86.49      7.44 o 
   2   8  16       10.80       10.77      4.24 o 
  -3   9  16       23.44       34.88      4.93 o 
  -1   9  16       63.82       59.54      5.82 o 
   1   9  16       71.33       66.03      7.68 o 
  -2  10  16        6.67       19.83      4.14 o 
   0  10  16       51.02       50.64      5.19 o 
   2  10  16       10.43        7.10      4.17 o 
  -3  11  16       20.85       29.68      5.15 o 
  -1  11  16       35.81       41.87      5.35 o 
   1  11  16       53.34       49.30      8.78 o 
  -2  12  16       12.91       17.63      4.82 o 
   0  12  16       41.11       51.89      9.03 o 
  -1  13  16        3.55       10.46      4.19 o 
   1  13  16       85.99       95.80     11.14 o 
   0  14  16       95.95      108.44     11.98 o 
  -3   1  17        1.70        4.99      2.87 o 
  -1   1  17       95.77      114.69      7.15 o 
   1   1  17       41.20       34.74      3.96 o 
  -2   2  17       63.60       66.70      6.09 o 
   0   2  17       26.92       29.61      5.09 o 
   2   2  17       21.00       18.68      5.01 o 
  -3   3  17       23.57       32.78      4.13 o 
  -1   3  17      351.90      372.81     10.16 o 
   1   3  17        2.47       -3.02      2.79 o 
  -2   4  17       15.23       24.47      4.67 o 
   0   4  17       55.04       62.45      4.96 o 
   2   4  17      149.82      145.30      8.85 o 
  -3   5  17      107.13      103.52      6.96 o 
  -1   5  17       30.80       24.17      4.10 o 
   1   5  17        2.66        0.22      3.90 o 
  -2   6  17       49.69       46.32      5.59 o 
   0   6  17        4.91        4.15      2.89 o 
   2   6  17      116.06      117.00      7.89 o 
  -3   7  17        0.93        1.64      2.82 o 
  -1   7  17       21.08       25.13      4.71 o 
   1   7  17       13.15        7.62      4.28 o 
  -2   8  17       14.64       18.52      4.26 o 
   0   8  17       30.61       34.49      5.60 o 
   2   8  17        5.12        1.26      3.67 o 
  -1   9  17       28.98       32.08      5.11 o 
   1   9  17       37.67       42.94      7.22 o 
  -2  10  17       18.31       15.29      3.95 o 
   0  10  17       47.11       46.09     10.59 o 
  -1  11  17       23.63       24.29      6.39 o 
   1  11  17       24.95       16.24      6.42 o 
   0  12  17       54.24       66.68     14.61 o 
  -2   0  18       33.31       32.75      7.06 o 
   0   0  18      108.27       98.68      8.10 o 
   2   0  18        0.73        5.98      8.65 o 
  -3   1  18        6.20        6.81      3.66 o 
  -1   1  18       93.30       90.17      7.94 o 
   1   1  18        1.60        0.13      3.33 o 
  -2   2  18       25.42       28.63      6.90 o 
   0   2  18       46.83       56.40      5.25 o 
   2   2  18        9.21        3.43      4.74 o 
  -3   3  18       14.28        5.45      4.00 o 
  -1   3  18       52.61       61.52      6.96 o 
   1   3  18       23.88       19.92      4.89 o 
  -2   4  18       25.43       24.46      4.88 o 
   0   4  18       25.45       36.38      5.05 o 
   2   4  18       30.85       19.07      6.08 o 
  -3   5  18        9.79       21.79      6.77 o 
  -1   5  18       35.31       30.41      5.01 o 
   1   5  18       28.87       32.61      5.43 o 
  -2   6  18       77.55       66.90      7.61 o 
   0   6  18       38.27       40.01      5.04 o 
  -1   7  18       22.73       23.75      4.97 o 
   1   7  18       34.91       33.74      5.59 o 
  -2   8  18       53.40       43.13     10.37 o 
   0   8  18       27.46       26.66      7.72 o 
  -1   9  18       89.57       72.60     12.89 o 
   0  10  18       64.06       64.77     10.43 o 
  -1   1  19      113.55      107.64     11.21 o 
   1   1  19        5.29       -6.08      4.18 o 
  -2   2  19       25.31       20.64      5.19 o 
   0   2  19       90.72       98.43      6.61 o 
  -1   3  19       47.36       41.45      5.04 o 
   1   3  19        6.64        1.42      4.14 o 
  -2   4  19        2.78        1.55      4.79 o 
   0   4  19       57.04       60.47      5.67 o 
  -1   5  19       18.31       27.24      7.72 o 
   0   6  19        6.29       -3.94      5.16 o 
                                                 
